# Supplementary material for: Risk stratification of lung adenocarcinoma using a nomogram combined with ferroptosis-related LncRNAs and subgroup analysis with immune and N6-methyladenosine modification
Source: BMC Med Genomics. 2022 Jan 29;15:15. doi: 10.1186/s12920-022-01164-5 (PMC8800367; doi:10.1186/s12920-022-01164-5)
Supplement: Supplementary file 2 — Additional file 2. The data analysis. [file 12920_2022_1164_MOESM2_ESM.xlsx]

## Sheet: 1949FRLs
ferrGene	lncRNA	cor	pvalue	Regulation
HELLS	AC073333.1	0.534782	6.6095e-41	postive
ANGPTL7	AC073333.1	0.864307	3.31765e-161	postive
KLHL24	AC073333.1	0.547435	3.705e-43	postive
TUBE1	AC073333.1	0.661439	1.33098e-68	postive
IREB2	AC073333.1	0.643847	5.84455e-64	postive
GABPB1	AC073333.1	0.758769	2.65562e-101	postive
PIK3CA	AC073333.1	0.665071	1.33744e-69	postive
ZEB1	AC073333.1	0.610481	6.03803e-56	postive
MAPK8	AC073333.1	0.545844	7.19703e-43	postive
LINC00472	AC073333.1	0.73483	6.35137e-92	postive
ATM	AC073333.1	0.868965	5.8106e-165	postive
FBXW7	AC073333.1	0.656556	2.78057e-67	postive
BACH1	AC073333.1	0.553708	2.61098e-44	postive
HELLS	AC092910.3	0.517291	6.0174e-38	postive
ANGPTL7	AC092910.3	0.511303	5.67194e-37	postive
TUBE1	AC092910.3	0.531517	2.4305e-40	postive
GABPB1	AC092910.3	0.529503	5.38849e-40	postive
PIK3CA	AC092910.3	0.525351	2.73642e-39	postive
ATM	AC092910.3	0.576894	8.68579e-49	postive
ANGPTL7	AC018809.1	0.537759	1.99053e-41	postive
TUBE1	AC018809.1	0.545146	9.62005e-43	postive
ATM	AC018809.1	0.52209	9.65184e-39	postive
ANGPTL7	HMGN3-AS1	0.509518	1.0975e-36	postive
KLHL24	HMGN3-AS1	0.506455	3.37578e-36	postive
HELLS	AL596202.1	0.57489	2.18771e-48	postive
ANGPTL7	AL596202.1	0.773989	7.41147e-108	postive
KLHL24	AL596202.1	0.529572	5.24543e-40	postive
TUBE1	AL596202.1	0.722244	2.15944e-87	postive
IREB2	AL596202.1	0.608924	1.35427e-55	postive
GABPB1	AL596202.1	0.726568	6.40032e-89	postive
PIK3CA	AL596202.1	0.579284	2.86196e-49	postive
ZEB1	AL596202.1	0.575857	1.40176e-48	postive
MAPK8	AL596202.1	0.57988	2.16676e-49	postive
LINC00472	AL596202.1	0.751901	1.6766e-98	postive
ATM	AL596202.1	0.803961	2.12073e-122	postive
FBXW7	AL596202.1	0.585175	1.78317e-50	postive
HELLS	AL606834.1	0.542989	2.3487e-42	postive
ANGPTL7	AL606834.1	0.633498	2.28015e-61	postive
GABPB1	AL606834.1	0.650044	1.46742e-65	postive
PIK3CA	AL606834.1	0.58792	4.79573e-51	postive
LINC00472	AL606834.1	0.54311	2.23466e-42	postive
ATM	AL606834.1	0.608141	2.02947e-55	postive
ANGPTL7	AC109361.2	0.679429	1.09556e-73	postive
TUBE1	AC109361.2	0.536378	3.47821e-41	postive
IREB2	AC109361.2	0.504076	8.01798e-36	postive
GABPB1	AC109361.2	0.621151	2.10418e-58	postive
PIK3CA	AC109361.2	0.519705	2.40544e-38	postive
ZEB1	AC109361.2	0.511139	6.0271e-37	postive
LINC00472	AC109361.2	0.699762	6.84912e-80	postive
ATM	AC109361.2	0.757056	1.35328e-100	postive
FBXW7	AC109361.2	0.517242	6.13127e-38	postive
HELLS	AC073130.2	0.540698	6.01698e-42	postive
ANGPTL7	AC073130.2	0.927333	1.14538e-229	postive
KLHL24	AC073130.2	0.534178	8.41694e-41	postive
TUBE1	AC073130.2	0.700486	4.02697e-80	postive
IREB2	AC073130.2	0.600975	7.81937e-54	postive
GABPB1	AC073130.2	0.793555	4.4508e-117	postive
PIK3CA	AC073130.2	0.71642	2.22726e-85	postive
ZEB1	AC073130.2	0.721154	5.19157e-87	postive
MAPK8	AC073130.2	0.563235	4.16298e-46	postive
LINC00472	AC073130.2	0.824741	4.70693e-134	postive
ATM	AC073130.2	0.845337	3.10433e-147	postive
FBXW7	AC073130.2	0.614916	5.89818e-57	postive
BACH1	AC073130.2	0.610518	5.92162e-56	postive
HELLS	AL049539.1	0.611227	4.0939e-56	postive
ANGPTL7	AL049539.1	0.830691	1.11869e-137	postive
KLHL24	AL049539.1	0.563914	3.0847e-46	postive
TUBE1	AL049539.1	0.649224	2.40048e-65	postive
IREB2	AL049539.1	0.5842	2.8342e-50	postive
GABPB1	AL049539.1	0.790108	2.20946e-115	postive
PIK3CA	AL049539.1	0.660291	2.73383e-68	postive
ZEB1	AL049539.1	0.610938	4.75839e-56	postive
MAPK8	AL049539.1	0.567799	5.4647e-47	postive
LINC00472	AL049539.1	0.720343	9.93274e-87	postive
ATM	AL049539.1	0.815099	1.83176e-128	postive
FBXW7	AL049539.1	0.5949	1.6083e-52	postive
BACH1	AL049539.1	0.539287	1.07015e-41	postive
ANGPTL7	IGBP1-AS1	0.532816	1.45e-40	postive
ATM	IGBP1-AS1	0.532023	1.98815e-40	postive
ANGPTL7	AC005014.2	0.552008	5.38784e-44	postive
TUBE1	AC005014.2	0.556254	8.75044e-45	postive
LINC00472	AC005014.2	0.513037	2.97529e-37	postive
ATM	AC005014.2	0.506985	2.78131e-36	postive
ANGPTL7	Z99289.1	0.918105	2.21004e-216	postive
KLHL24	Z99289.1	0.555456	1.23396e-44	postive
TUBE1	Z99289.1	0.694843	2.42177e-78	postive
IREB2	Z99289.1	0.60647	4.79665e-55	postive
GABPB1	Z99289.1	0.75681	1.7072e-100	postive
PIK3CA	Z99289.1	0.719027	2.83645e-86	postive
ZEB1	Z99289.1	0.742902	5.72102e-95	postive
MAPK8	Z99289.1	0.557785	4.51482e-45	postive
LINC00472	Z99289.1	0.8797	3.38524e-174	postive
ATM	Z99289.1	0.834517	4.39632e-140	postive
FBXW7	Z99289.1	0.609689	9.11348e-56	postive
BACH1	Z99289.1	0.608853	1.40516e-55	postive
HELLS	AL080317.2	0.579498	2.59026e-49	postive
ANGPTL7	AL080317.2	0.84037	6.935e-144	postive
KLHL24	AL080317.2	0.521625	1.15366e-38	postive
TUBE1	AL080317.2	0.774588	3.99812e-108	postive
IREB2	AL080317.2	0.63126	8.04198e-61	postive
GABPB1	AL080317.2	0.741398	2.15446e-94	postive
PIK3CA	AL080317.2	0.634818	1.07869e-61	postive
ZEB1	AL080317.2	0.609765	8.759e-56	postive
MAPK8	AL080317.2	0.578111	4.93896e-49	postive
LINC00472	AL080317.2	0.78724	5.3844e-114	postive
ATM	AL080317.2	0.836632	1.93304e-141	postive
FBXW7	AL080317.2	0.608586	1.61307e-55	postive
BACH1	AL080317.2	0.550074	1.22214e-43	postive
HELLS	BMS1P4	0.564527	2.35066e-46	postive
ANGPTL7	BMS1P4	0.768147	2.78653e-105	postive
TUBE1	BMS1P4	0.669333	8.64961e-71	postive
IREB2	BMS1P4	0.571048	1.26306e-47	postive
GABPB1	BMS1P4	0.72374	6.44169e-88	postive
PIK3CA	BMS1P4	0.527552	1.15955e-39	postive
ZEB1	BMS1P4	0.537487	2.22265e-41	postive
MAPK8	BMS1P4	0.608567	1.62942e-55	postive
LINC00472	BMS1P4	0.707578	2.03597e-82	postive
ATM	BMS1P4	0.802748	9.18773e-122	postive
FBXW7	BMS1P4	0.641066	2.97108e-63	postive
RB1	AC103769.1	0.506028	3.9456e-36	postive
HELLS	AC103769.1	0.625745	1.71968e-59	postive
ANGPTL7	AC103769.1	0.880638	4.7905e-175	postive
KLHL24	AC103769.1	0.537016	2.68833e-41	postive
TUBE1	AC103769.1	0.634169	1.55902e-61	postive
IREB2	AC103769.1	0.601311	6.6013e-54	postive
GABPB1	AC103769.1	0.806975	5.30434e-124	postive
PIK3CA	AC103769.1	0.664904	1.48743e-69	postive
ZEB1	AC103769.1	0.613989	9.62257e-57	postive
MAPK8	AC103769.1	0.57538	1.74593e-48	postive
LINC00472	AC103769.1	0.72532	1.77904e-88	postive
ATM	AC103769.1	0.858727	6.93725e-157	postive
FBXW7	AC103769.1	0.643904	5.65024e-64	postive
BACH1	AC103769.1	0.550546	1.00125e-43	postive
RB1	AC114763.1	0.501507	2.02498e-35	postive
HELLS	AC114763.1	0.543	2.33771e-42	postive
ANGPTL7	AC114763.1	0.82173	2.84827e-132	postive
KLHL24	AC114763.1	0.551971	5.47266e-44	postive
TUBE1	AC114763.1	0.588659	3.36153e-51	postive
IREB2	AC114763.1	0.599719	1.46897e-53	postive
GABPB1	AC114763.1	0.716678	1.81798e-85	postive
PIK3CA	AC114763.1	0.670598	3.80538e-71	postive
ZEB1	AC114763.1	0.553456	2.90669e-44	postive
LINC00472	AC114763.1	0.682247	1.62219e-74	postive
ATM	AC114763.1	0.780207	1.10364e-110	postive
FBXW7	AC114763.1	0.598392	2.85024e-53	postive
BACH1	AC114763.1	0.595768	1.04791e-52	postive
RB1	RNF216-IT1	0.50858	1.55037e-36	postive
HELLS	RNF216-IT1	0.635085	9.26739e-62	postive
ANGPTL7	RNF216-IT1	0.915572	5.21543e-213	postive
KLHL24	RNF216-IT1	0.503693	9.20958e-36	postive
TUBE1	RNF216-IT1	0.634627	1.20228e-61	postive
IREB2	RNF216-IT1	0.610789	5.14349e-56	postive
GABPB1	RNF216-IT1	0.785495	3.66703e-113	postive
PIK3CA	RNF216-IT1	0.674423	3.095e-72	postive
ZEB1	RNF216-IT1	0.61297	1.64413e-56	postive
MAPK8	RNF216-IT1	0.545925	6.95798e-43	postive
LINC00472	RNF216-IT1	0.702173	1.16173e-80	postive
ATM	RNF216-IT1	0.852354	3.57582e-152	postive
FBXW7	RNF216-IT1	0.663425	3.80489e-69	postive
BACH1	RNF216-IT1	0.583369	4.20027e-50	postive
ATM	CBR3-AS1	0.511356	5.56152e-37	postive
HELLS	AC011978.1	0.523277	6.1091e-39	postive
ANGPTL7	AC011978.1	0.712294	5.53912e-84	postive
TUBE1	AC011978.1	0.507756	2.09744e-36	postive
GABPB1	AC011978.1	0.681493	2.70979e-74	postive
PIK3CA	AC011978.1	0.524052	4.528e-39	postive
MAPK8	AC011978.1	0.527289	1.28516e-39	postive
LINC00472	AC011978.1	0.569285	2.80181e-47	postive
ATM	AC011978.1	0.6846	3.23601e-75	postive
FBXW7	AC011978.1	0.581063	1.24494e-49	postive
HELLS	NCBP2-AS1	0.545919	6.97696e-43	postive
ANGPTL7	NCBP2-AS1	0.64128	2.62215e-63	postive
KLHL24	NCBP2-AS1	0.518891	3.27978e-38	postive
TUBE1	NCBP2-AS1	0.578205	4.72996e-49	postive
GABPB1	NCBP2-AS1	0.5967	6.60802e-53	postive
PIK3CA	NCBP2-AS1	0.573444	4.24313e-48	postive
LINC00472	NCBP2-AS1	0.577702	5.97374e-49	postive
ATM	NCBP2-AS1	0.678006	2.85132e-73	postive
FBXW7	NCBP2-AS1	0.522406	8.54585e-39	postive
ANGPTL7	AC080013.2	0.778503	6.70942e-110	postive
TUBE1	AC080013.2	0.633994	1.72162e-61	postive
GABPB1	AC080013.2	0.601811	5.1296e-54	postive
PIK3CA	AC080013.2	0.581781	8.88334e-50	postive
ZEB1	AC080013.2	0.537201	2.49538e-41	postive
LINC00472	AC080013.2	0.593235	3.64089e-52	postive
ATM	AC080013.2	0.662744	5.85248e-69	postive
BACH1	AC080013.2	0.524209	4.261e-39	postive
HELLS	AL356124.1	0.538136	1.70837e-41	postive
ANGPTL7	AL356124.1	0.900967	2.02136e-195	postive
KLHL24	AL356124.1	0.558252	3.68699e-45	postive
TUBE1	AL356124.1	0.656397	3.0669e-67	postive
IREB2	AL356124.1	0.603952	1.73442e-54	postive
GABPB1	AL356124.1	0.778034	1.09996e-109	postive
PIK3CA	AL356124.1	0.733453	2.04729e-91	postive
ATG7	AL356124.1	0.548155	2.74047e-43	postive
ZEB1	AL356124.1	0.687895	3.30151e-76	postive
MAPK8	AL356124.1	0.523501	5.60278e-39	postive
LINC00472	AL356124.1	0.765138	5.52266e-104	postive
TLR4	AL356124.1	0.527666	1.10885e-39	postive
ATM	AL356124.1	0.895909	5.81923e-190	postive
FBXW7	AL356124.1	0.681187	3.33635e-74	postive
BACH1	AL356124.1	0.664777	1.61256e-69	postive
RB1	AC024267.4	0.524223	4.23867e-39	postive
HELLS	AC024267.4	0.612995	1.6223e-56	postive
ANGPTL7	AC024267.4	0.936237	2.87678e-244	postive
KLHL24	AC024267.4	0.56545	1.56018e-46	postive
TUBE1	AC024267.4	0.693071	8.59456e-78	postive
IREB2	AC024267.4	0.639903	5.83341e-63	postive
GABPB1	AC024267.4	0.818232	3.04052e-130	postive
PIK3CA	AC024267.4	0.713925	1.56498e-84	postive
ZEB1	AC024267.4	0.668241	1.75243e-70	postive
MAPK8	AC024267.4	0.581592	9.71186e-50	postive
LINC00472	AC024267.4	0.782936	5.92116e-112	postive
ATM	AC024267.4	0.899697	5.05701e-194	postive
FBXW7	AC024267.4	0.666626	4.95198e-70	postive
BACH1	AC024267.4	0.597569	4.29302e-53	postive
HELLS	E2F3-IT1	0.581108	1.21922e-49	postive
ANGPTL7	E2F3-IT1	0.88325	1.90142e-177	postive
KLHL24	E2F3-IT1	0.54751	3.59141e-43	postive
TUBE1	E2F3-IT1	0.577077	7.97884e-49	postive
IREB2	E2F3-IT1	0.590981	1.09331e-51	postive
GABPB1	E2F3-IT1	0.767639	4.63154e-105	postive
PIK3CA	E2F3-IT1	0.694467	3.17013e-78	postive
ZEB1	E2F3-IT1	0.598485	2.7217e-53	postive
MAPK8	E2F3-IT1	0.528884	6.87693e-40	postive
LINC00472	E2F3-IT1	0.643092	9.09948e-64	postive
ATM	E2F3-IT1	0.790984	8.24954e-116	postive
FBXW7	E2F3-IT1	0.639207	8.72263e-63	postive
BACH1	E2F3-IT1	0.584303	2.69843e-50	postive
ANGPTL7	AP001486.2	0.712318	5.4381e-84	postive
TUBE1	AP001486.2	0.619792	4.37953e-58	postive
IREB2	AP001486.2	0.561226	1.00775e-45	postive
GABPB1	AP001486.2	0.62638	1.21195e-59	postive
ZEB1	AP001486.2	0.540396	6.80726e-42	postive
MAPK8	AP001486.2	0.51996	2.18224e-38	postive
LINC00472	AP001486.2	0.726354	7.6315e-89	postive
ATM	AP001486.2	0.736654	1.33206e-92	postive
FBXW7	AP001486.2	0.540676	6.07109e-42	postive
ANGPTL7	AC104785.1	0.692015	1.82094e-77	postive
TUBE1	AC104785.1	0.566283	1.0766e-46	postive
GABPB1	AC104785.1	0.572355	6.97517e-48	postive
LINC00472	AC104785.1	0.648542	3.61167e-65	postive
ATM	AC104785.1	0.645354	2.40373e-64	postive
FBXW7	AC104785.1	0.51655	7.96353e-38	postive
RB1	AL133243.1	0.510671	7.16703e-37	postive
HELLS	AL133243.1	0.607469	2.87053e-55	postive
ANGPTL7	AL133243.1	0.893059	5.22984e-187	postive
KLHL24	AL133243.1	0.520407	1.83984e-38	postive
TUBE1	AL133243.1	0.67903	1.43375e-73	postive
IREB2	AL133243.1	0.607543	2.76297e-55	postive
GABPB1	AL133243.1	0.78191	1.78802e-111	postive
PIK3CA	AL133243.1	0.661516	1.26852e-68	postive
ZEB1	AL133243.1	0.626288	1.27539e-59	postive
MAPK8	AL133243.1	0.556635	7.4236e-45	postive
LINC00472	AL133243.1	0.738597	2.48628e-93	postive
ATM	AL133243.1	0.884163	2.6677e-178	postive
FBXW7	AL133243.1	0.640789	3.48907e-63	postive
BACH1	AL133243.1	0.608084	2.09062e-55	postive
ANGPTL7	NAV2-AS2	0.765508	3.83353e-104	postive
TUBE1	NAV2-AS2	0.525208	2.89238e-39	postive
GABPB1	NAV2-AS2	0.610581	5.73251e-56	postive
PIK3CA	NAV2-AS2	0.539532	9.68706e-42	postive
ZEB1	NAV2-AS2	0.549648	1.46302e-43	postive
LINC00472	NAV2-AS2	0.59523	1.36652e-52	postive
ATM	NAV2-AS2	0.697367	3.92108e-79	postive
FBXW7	NAV2-AS2	0.516894	6.99279e-38	postive
ANGPTL7	RUNX3-AS1	0.663187	4.42106e-69	postive
GABPB1	RUNX3-AS1	0.570402	1.69238e-47	postive
PIK3CA	RUNX3-AS1	0.518886	3.28587e-38	postive
ATM	RUNX3-AS1	0.631665	6.40465e-61	postive
ANGPTL7	AL513327.1	0.851957	6.91667e-152	postive
TUBE1	AL513327.1	0.62041	3.13894e-58	postive
GABPB1	AL513327.1	0.691552	2.5281e-77	postive
PIK3CA	AL513327.1	0.622032	1.3056e-58	postive
ZEB1	AL513327.1	0.623953	4.58884e-59	postive
LINC00472	AL513327.1	0.687419	4.59931e-76	postive
ATM	AL513327.1	0.724227	4.33798e-88	postive
FBXW7	AL513327.1	0.559727	1.94131e-45	postive
BACH1	AL513327.1	0.554669	1.72983e-44	postive
PHKG2	ARRDC1-AS1	0.508656	1.50757e-36	postive
TAZ	ARRDC1-AS1	0.521896	1.03995e-38	postive
RB1	BCL2L1-AS1	0.503558	9.67161e-36	postive
HELLS	BCL2L1-AS1	0.532649	1.54986e-40	postive
ANGPTL7	BCL2L1-AS1	0.916975	7.27394e-215	postive
KLHL24	BCL2L1-AS1	0.538065	1.75841e-41	postive
TUBE1	BCL2L1-AS1	0.658985	6.17542e-68	postive
IREB2	BCL2L1-AS1	0.614635	6.84158e-57	postive
GABPB1	BCL2L1-AS1	0.775668	1.30435e-108	postive
PIK3CA	BCL2L1-AS1	0.700444	4.15249e-80	postive
ZEB1	BCL2L1-AS1	0.667221	3.37831e-70	postive
MAPK8	BCL2L1-AS1	0.560188	1.58707e-45	postive
LINC00472	BCL2L1-AS1	0.8385	1.18109e-142	postive
ATM	BCL2L1-AS1	0.866239	9.55753e-163	postive
FBXW7	BCL2L1-AS1	0.640868	3.33204e-63	postive
BACH1	BCL2L1-AS1	0.556429	8.11555e-45	postive
HELLS	AC097634.1	0.512338	3.8607e-37	postive
ANGPTL7	AC097634.1	0.824669	5.1958e-134	postive
KLHL24	AC097634.1	0.557143	5.96327e-45	postive
TUBE1	AC097634.1	0.615821	3.65358e-57	postive
IREB2	AC097634.1	0.577452	6.70737e-49	postive
GABPB1	AC097634.1	0.714199	1.26482e-84	postive
PIK3CA	AC097634.1	0.608437	1.74182e-55	postive
ZEB1	AC097634.1	0.583338	4.26276e-50	postive
MAPK8	AC097634.1	0.507436	2.35831e-36	postive
LINC00472	AC097634.1	0.739236	1.42739e-93	postive
ATM	AC097634.1	0.791375	5.30731e-116	postive
FBXW7	AC097634.1	0.628613	3.52394e-60	postive
ANGPTL7	RPS6KA2-IT1	0.645166	2.6859e-64	postive
GABPB1	RPS6KA2-IT1	0.56858	3.84955e-47	postive
PIK3CA	RPS6KA2-IT1	0.519602	2.50148e-38	postive
ATM	RPS6KA2-IT1	0.599751	1.44526e-53	postive
CAV1	AC002066.1	0.692707	1.11349e-77	postive
ASNS	AC002066.1	0.602131	4.366e-54	postive
LINC00472	LINC01876	0.567718	5.6674e-47	postive
RB1	AL133243.2	0.509847	9.72078e-37	postive
HELLS	AL133243.2	0.628523	3.70418e-60	postive
ANGPTL7	AL133243.2	0.911535	7.6005e-208	postive
KLHL24	AL133243.2	0.593567	3.09528e-52	postive
TUBE1	AL133243.2	0.688987	1.53876e-76	postive
IREB2	AL133243.2	0.642047	1.67663e-63	postive
GABPB1	AL133243.2	0.824244	9.30754e-134	postive
PIK3CA	AL133243.2	0.745224	7.24342e-96	postive
ZEB1	AL133243.2	0.670081	5.32681e-71	postive
MAPK8	AL133243.2	0.584245	2.77369e-50	postive
LINC00472	AL133243.2	0.767713	4.30224e-105	postive
ATM	AL133243.2	0.877951	1.23736e-172	postive
FBXW7	AL133243.2	0.661217	1.52994e-68	postive
BACH1	AL133243.2	0.637983	1.76682e-62	postive
HELLS	AC005746.2	0.51869	3.54049e-38	postive
ANGPTL7	AC005746.2	0.777509	1.90906e-109	postive
KLHL24	AC005746.2	0.519434	2.66706e-38	postive
TUBE1	AC005746.2	0.583415	4.11107e-50	postive
IREB2	AC005746.2	0.560721	1.2571e-45	postive
GABPB1	AC005746.2	0.677773	3.33255e-73	postive
PIK3CA	AC005746.2	0.619313	5.66637e-58	postive
ZEB1	AC005746.2	0.595466	1.21627e-52	postive
LINC00472	AC005746.2	0.747503	9.32856e-97	postive
ATM	AC005746.2	0.755531	5.70044e-100	postive
FBXW7	AC005746.2	0.597031	5.60816e-53	postive
LINC00472	AC009495.1	0.516855	7.09568e-38	postive
ANGPTL7	UBE2R2-AS1	0.853659	4.04544e-153	postive
KLHL24	UBE2R2-AS1	0.589154	2.64764e-51	postive
TUBE1	UBE2R2-AS1	0.593067	3.95343e-52	postive
IREB2	UBE2R2-AS1	0.579242	2.91883e-49	postive
GABPB1	UBE2R2-AS1	0.746087	3.34124e-96	postive
PIK3CA	UBE2R2-AS1	0.722851	1.32293e-87	postive
ZEB1	UBE2R2-AS1	0.6525	3.32602e-66	postive
MAPK8	UBE2R2-AS1	0.529653	5.07944e-40	postive
LINC00472	UBE2R2-AS1	0.786018	2.06893e-113	postive
ATM	UBE2R2-AS1	0.78875	1.00826e-114	postive
FBXW7	UBE2R2-AS1	0.626721	1.00457e-59	postive
BACH1	UBE2R2-AS1	0.592022	6.58709e-52	postive
ANGPTL7	AC037198.2	0.818702	1.63411e-130	postive
TUBE1	AC037198.2	0.552278	4.80372e-44	postive
GABPB1	AC037198.2	0.648137	4.59986e-65	postive
PIK3CA	AC037198.2	0.641098	2.91579e-63	postive
ATG7	AC037198.2	0.51224	4.00403e-37	postive
ZEB1	AC037198.2	0.581938	8.25387e-50	postive
LINC00472	AC037198.2	0.583411	4.11794e-50	postive
TLR4	AC037198.2	0.503061	1.15729e-35	postive
ATM	AC037198.2	0.714914	7.24535e-85	postive
FBXW7	AC037198.2	0.566828	8.44019e-47	postive
BACH1	AC037198.2	0.586667	8.7473e-51	postive
ANGPTL7	AL021368.2	0.79343	5.137e-117	postive
KLHL24	AL021368.2	0.542248	3.18621e-42	postive
TUBE1	AL021368.2	0.666994	3.90906e-70	postive
IREB2	AL021368.2	0.572233	7.37148e-48	postive
GABPB1	AL021368.2	0.699854	6.40101e-80	postive
PIK3CA	AL021368.2	0.56973	2.29277e-47	postive
ZEB1	AL021368.2	0.605617	7.4213e-55	postive
MAPK8	AL021368.2	0.530156	4.16599e-40	postive
LINC00472	AL021368.2	0.754768	1.16576e-99	postive
ATM	AL021368.2	0.767626	4.69143e-105	postive
FBXW7	AL021368.2	0.629615	2.01783e-60	postive
TNFAIP3	LINC01215	0.527324	1.26791e-39	postive
ALOX15	LINC01908	0.591924	6.90999e-52	postive
ANGPTL7	MRPS9-AS1	0.586103	1.14545e-50	postive
TUBE1	MRPS9-AS1	0.52059	1.71559e-38	postive
GABPB1	MRPS9-AS1	0.557745	4.59383e-45	postive
ATM	MRPS9-AS1	0.585484	1.53896e-50	postive
ANGPTL7	AC112907.3	0.590463	1.40544e-51	postive
KLHL24	AC112907.3	0.504168	7.75615e-36	postive
TUBE1	AC112907.3	0.519727	2.38557e-38	postive
GABPB1	AC112907.3	0.545303	9.01253e-43	postive
PIK3CA	AC112907.3	0.560442	1.42059e-45	postive
LINC00472	AC112907.3	0.626802	9.60338e-60	postive
ATM	AC112907.3	0.634544	1.26028e-61	postive
FBXW7	AC112907.3	0.515995	9.81475e-38	postive
ANGPTL7	AC022784.5	0.544638	1.1877e-42	postive
GABPB1	AC022784.5	0.50899	1.33313e-36	postive
ATM	AC022784.5	0.511957	4.44855e-37	postive
CYBB	CARD8-AS1	0.535809	4.37373e-41	postive
TLR4	CARD8-AS1	0.584482	2.4783e-50	postive
ANGPTL7	ARHGEF2-AS2	0.510368	8.0184e-37	postive
LINC00472	ARHGEF2-AS2	0.541641	4.08923e-42	postive
ATM	ARHGEF2-AS2	0.509894	9.55187e-37	postive
HELLS	AC009686.1	0.53595	4.13305e-41	postive
ANGPTL7	AC009686.1	0.804085	1.8246e-122	postive
KLHL24	AC009686.1	0.575191	1.90508e-48	postive
TUBE1	AC009686.1	0.562673	5.33457e-46	postive
IREB2	AC009686.1	0.570406	1.68933e-47	postive
GABPB1	AC009686.1	0.758081	5.11854e-101	postive
PIK3CA	AC009686.1	0.67496	2.17024e-72	postive
ZEB1	AC009686.1	0.614992	5.66536e-57	postive
MAPK8	AC009686.1	0.527375	1.24271e-39	postive
LINC00472	AC009686.1	0.69203	1.80167e-77	postive
ATM	AC009686.1	0.794498	1.51088e-117	postive
FBXW7	AC009686.1	0.582402	6.63334e-50	postive
BACH1	AC009686.1	0.535033	5.97614e-41	postive
RB1	AC012447.1	0.503125	1.13086e-35	postive
HELLS	AC012447.1	0.614522	7.26345e-57	postive
ANGPTL7	AC012447.1	0.886831	7.78533e-181	postive
KLHL24	AC012447.1	0.584164	2.88223e-50	postive
TUBE1	AC012447.1	0.649641	1.86971e-65	postive
IREB2	AC012447.1	0.630787	1.04794e-60	postive
GABPB1	AC012447.1	0.829657	4.87991e-137	postive
PIK3CA	AC012447.1	0.703633	3.93228e-81	postive
ZEB1	AC012447.1	0.638795	1.10647e-62	postive
MAPK8	AC012447.1	0.577756	5.82426e-49	postive
LINC00472	AC012447.1	0.690694	4.63312e-77	postive
ATM	AC012447.1	0.85051	7.5073e-151	postive
FBXW7	AC012447.1	0.645994	1.64644e-64	postive
BACH1	AC012447.1	0.588243	4.10658e-51	postive
HELLS	AC010976.1	0.612047	2.66741e-56	postive
ANGPTL7	AC010976.1	0.924221	5.32116e-225	postive
KLHL24	AC010976.1	0.558901	2.78175e-45	postive
TUBE1	AC010976.1	0.714042	1.42894e-84	postive
IREB2	AC010976.1	0.639959	5.64624e-63	postive
GABPB1	AC010976.1	0.807195	4.04611e-124	postive
PIK3CA	AC010976.1	0.694421	3.27795e-78	postive
ZEB1	AC010976.1	0.647327	7.45764e-65	postive
MAPK8	AC010976.1	0.589805	1.93298e-51	postive
LINC00472	AC010976.1	0.78166	2.33747e-111	postive
ATM	AC010976.1	0.867862	4.64324e-164	postive
FBXW7	AC010976.1	0.675678	1.34779e-72	postive
BACH1	AC010976.1	0.562317	6.2396e-46	postive
ANGPTL7	AL031717.1	0.665193	1.23715e-69	postive
TUBE1	AL031717.1	0.576975	8.36505e-49	postive
GABPB1	AL031717.1	0.548201	2.68842e-43	postive
LINC00472	AL031717.1	0.552613	4.16406e-44	postive
ATM	AL031717.1	0.648577	3.53752e-65	postive
FBXW7	AL031717.1	0.50187	1.77744e-35	postive
ANGPTL7	AC090541.1	0.502048	1.66699e-35	postive
IREB2	AC090541.1	0.512541	3.57953e-37	postive
LINC00472	AC090541.1	0.565437	1.56901e-46	postive
TGFBR1	AC090541.1	0.570879	1.36349e-47	postive
HELLS	AC007216.3	0.537134	2.56312e-41	postive
ANGPTL7	AC007216.3	0.899503	8.22985e-194	postive
KLHL24	AC007216.3	0.594956	1.56386e-52	postive
TUBE1	AC007216.3	0.676777	6.48494e-73	postive
IREB2	AC007216.3	0.617703	1.34143e-57	postive
GABPB1	AC007216.3	0.819894	3.34879e-131	postive
PIK3CA	AC007216.3	0.69491	2.30755e-78	postive
ZEB1	AC007216.3	0.678612	1.89922e-73	postive
MAPK8	AC007216.3	0.588667	3.3485e-51	postive
LINC00472	AC007216.3	0.775382	1.75592e-108	postive
ATM	AC007216.3	0.875076	4.08665e-170	postive
FBXW7	AC007216.3	0.699361	9.18186e-80	postive
BACH1	AC007216.3	0.55707	6.15289e-45	postive
ANGPTL7	AP001363.1	0.758014	5.45552e-101	postive
TUBE1	AP001363.1	0.573346	4.43846e-48	postive
IREB2	AP001363.1	0.553437	2.93142e-44	postive
SP1	AP001363.1	0.502757	1.2916e-35	postive
GABPB1	AP001363.1	0.648952	2.82648e-65	postive
PIK3CA	AP001363.1	0.632701	3.575e-61	postive
ZEB1	AP001363.1	0.667055	3.75834e-70	postive
LINC00472	AP001363.1	0.871913	2.04861e-167	postive
ATM	AP001363.1	0.772192	4.68343e-107	postive
FBXW7	AP001363.1	0.578438	4.24438e-49	postive
BACH1	AP001363.1	0.509433	1.13218e-36	postive
ANGPTL7	AL035409.1	0.636562	3.99065e-62	postive
PIK3CA	AL035409.1	0.544307	1.36263e-42	postive
ZEB1	AL035409.1	0.563025	4.56783e-46	postive
LINC00472	AL035409.1	0.515117	1.36595e-37	postive
ATM	AL035409.1	0.610479	6.04432e-56	postive
BACH1	AL035409.1	0.527955	9.9026e-40	postive
ANGPTL7	AC018845.3	0.622011	1.32091e-58	postive
TUBE1	AC018845.3	0.570995	1.2938e-47	postive
GABPB1	AC018845.3	0.545377	8.74181e-43	postive
LINC00472	AC018845.3	0.597318	4.86426e-53	postive
ATM	AC018845.3	0.681093	3.55649e-74	postive
ANGPTL7	AP001458.1	0.804912	6.67301e-123	postive
TUBE1	AP001458.1	0.624831	2.83885e-59	postive
GABPB1	AP001458.1	0.689852	8.38501e-77	postive
PIK3CA	AP001458.1	0.564415	2.46999e-46	postive
ZEB1	AP001458.1	0.598215	3.11263e-53	postive
LINC00472	AP001458.1	0.710059	3.08589e-83	postive
ATM	AP001458.1	0.734673	7.26052e-92	postive
FBXW7	AP001458.1	0.594912	1.59811e-52	postive
ANGPTL7	CD44-AS1	0.880334	9.04634e-175	postive
KLHL24	CD44-AS1	0.51146	5.35079e-37	postive
TUBE1	CD44-AS1	0.610279	6.70602e-56	postive
IREB2	CD44-AS1	0.527481	1.19208e-39	postive
GABPB1	CD44-AS1	0.743623	3.01727e-95	postive
PIK3CA	CD44-AS1	0.684892	2.64666e-75	postive
ZEB1	CD44-AS1	0.643515	7.10269e-64	postive
LINC00472	CD44-AS1	0.713208	2.73088e-84	postive
ATM	CD44-AS1	0.798309	1.80304e-119	postive
FBXW7	CD44-AS1	0.604657	1.21145e-54	postive
BACH1	CD44-AS1	0.530358	3.84502e-40	postive
HELLS	AL353804.1	0.508686	1.49111e-36	postive
ANGPTL7	AL353804.1	0.887472	1.8767e-181	postive
KLHL24	AL353804.1	0.56743	6.44926e-47	postive
TUBE1	AL353804.1	0.671066	2.80483e-71	postive
IREB2	AL353804.1	0.616312	2.8142e-57	postive
GABPB1	AL353804.1	0.783761	2.42461e-112	postive
PIK3CA	AL353804.1	0.691441	2.73428e-77	postive
ZEB1	AL353804.1	0.662952	5.12901e-69	postive
MAPK8	AL353804.1	0.553624	2.70573e-44	postive
LINC00472	AL353804.1	0.768255	2.50321e-105	postive
ATM	AL353804.1	0.881146	1.65083e-175	postive
FBXW7	AL353804.1	0.629836	1.78363e-60	postive
BACH1	AL353804.1	0.533583	1.06771e-40	postive
ANGPTL7	SCOC-AS1	0.539088	1.16053e-41	postive
TUBE1	SCOC-AS1	0.517629	5.29494e-38	postive
LINC00472	SCOC-AS1	0.570667	1.50138e-47	postive
ATM	SCOC-AS1	0.514451	1.75345e-37	postive
TAZ	AL161452.1	0.549749	1.4017e-43	postive
ANGPTL7	AC024075.1	0.650026	1.48315e-65	postive
KLHL24	AC024075.1	0.535725	4.52487e-41	postive
TUBE1	AC024075.1	0.607987	2.19766e-55	postive
IREB2	AC024075.1	0.590806	1.18988e-51	postive
GABPB1	AC024075.1	0.566989	7.856e-47	postive
PIK3CA	AC024075.1	0.568072	4.83452e-47	postive
ZEB1	AC024075.1	0.591114	1.02487e-51	postive
LINC00472	AC024075.1	0.591747	7.53254e-52	postive
ATM	AC024075.1	0.745404	6.16574e-96	postive
FBXW7	AC024075.1	0.545175	9.50575e-43	postive
HELLS	AC025034.1	0.546679	5.08189e-43	postive
ANGPTL7	AC025034.1	0.840692	4.23738e-144	postive
TUBE1	AC025034.1	0.695405	1.61713e-78	postive
IREB2	AC025034.1	0.601772	5.23235e-54	postive
GABPB1	AC025034.1	0.746124	3.23281e-96	postive
PIK3CA	AC025034.1	0.617567	1.4426e-57	postive
ZEB1	AC025034.1	0.603771	1.90188e-54	postive
MAPK8	AC025034.1	0.550436	1.04874e-43	postive
LINC00472	AC025034.1	0.751408	2.64167e-98	postive
ATM	AC025034.1	0.819684	4.42833e-131	postive
FBXW7	AC025034.1	0.620958	2.33559e-58	postive
BACH1	AC025034.1	0.503011	1.17842e-35	postive
ANGPTL7	AC245014.3	0.777402	2.135e-109	postive
KLHL24	AC245014.3	0.575028	2.05337e-48	postive
TUBE1	AC245014.3	0.588367	3.8682e-51	postive
IREB2	AC245014.3	0.564189	2.73044e-46	postive
GABPB1	AC245014.3	0.725816	1.18555e-88	postive
PIK3CA	AC245014.3	0.666972	3.96431e-70	postive
ZEB1	AC245014.3	0.58602	1.19169e-50	postive
LINC00472	AC245014.3	0.710842	1.6933e-83	postive
ATM	AC245014.3	0.844648	9.18667e-147	postive
FBXW7	AC245014.3	0.639007	9.79178e-63	postive
BACH1	AC245014.3	0.519044	3.09408e-38	postive
ANGPTL7	AL355297.3	0.638519	1.29762e-62	postive
TUBE1	AL355297.3	0.584261	2.75245e-50	postive
GABPB1	AL355297.3	0.561687	8.23113e-46	postive
LINC00472	AL355297.3	0.570598	1.54863e-47	postive
ATM	AL355297.3	0.623839	4.88428e-59	postive
ANGPTL7	AC089999.2	0.858888	5.23312e-157	postive
TUBE1	AC089999.2	0.578489	4.14452e-49	postive
IREB2	AC089999.2	0.543113	2.23134e-42	postive
GABPB1	AC089999.2	0.7406	4.3406e-94	postive
PIK3CA	AC089999.2	0.631674	6.37277e-61	postive
ZEB1	AC089999.2	0.563143	4.3369e-46	postive
LINC00472	AC089999.2	0.722498	1.7602e-87	postive
ATM	AC089999.2	0.818797	1.44007e-130	postive
FBXW7	AC089999.2	0.61808	1.09685e-57	postive
BACH1	AC089999.2	0.527642	1.11943e-39	postive
HELLS	AP001893.1	0.668619	1.37331e-70	postive
ANGPTL7	AP001893.1	0.762008	1.17705e-102	postive
TUBE1	AP001893.1	0.694594	2.8945e-78	postive
IREB2	AP001893.1	0.569206	2.90398e-47	postive
GABPB1	AP001893.1	0.692447	1.33956e-77	postive
PIK3CA	AP001893.1	0.521762	1.09463e-38	postive
MAPK8	AP001893.1	0.511588	5.10194e-37	postive
LINC00472	AP001893.1	0.583661	3.65868e-50	postive
ATM	AP001893.1	0.816418	3.29338e-129	postive
FBXW7	AP001893.1	0.573158	4.8368e-48	postive
TUBE1	AC092375.2	0.527398	1.23181e-39	postive
RB1	BIRC6-AS1	0.531707	2.25352e-40	postive
HELLS	BIRC6-AS1	0.578703	3.75159e-49	postive
ANGPTL7	BIRC6-AS1	0.901325	8.09217e-196	postive
KLHL24	BIRC6-AS1	0.575652	1.54064e-48	postive
TUBE1	BIRC6-AS1	0.673624	5.24611e-72	postive
IREB2	BIRC6-AS1	0.640899	3.27301e-63	postive
GABPB1	BIRC6-AS1	0.816128	4.81058e-129	postive
PIK3CA	BIRC6-AS1	0.705518	9.61592e-82	postive
ZEB1	BIRC6-AS1	0.690244	6.36325e-77	postive
MAPK8	BIRC6-AS1	0.586131	1.13022e-50	postive
LINC00472	BIRC6-AS1	0.808386	9.23217e-125	postive
ATM	BIRC6-AS1	0.877812	1.64624e-172	postive
FBXW7	BIRC6-AS1	0.649823	1.67587e-65	postive
BACH1	BIRC6-AS1	0.594165	2.30858e-52	postive
HELLS	AC018766.1	0.544086	1.49284e-42	postive
ANGPTL7	AC018766.1	0.782621	8.31581e-112	postive
KLHL24	AC018766.1	0.580816	1.39808e-49	postive
TUBE1	AC018766.1	0.727913	2.112e-89	postive
IREB2	AC018766.1	0.567857	5.32634e-47	postive
GABPB1	AC018766.1	0.729121	7.76405e-90	postive
PIK3CA	AC018766.1	0.624774	2.92892e-59	postive
ZEB1	AC018766.1	0.588602	3.45535e-51	postive
MAPK8	AC018766.1	0.552184	4.99858e-44	postive
LINC00472	AC018766.1	0.739019	1.72386e-93	postive
ATM	AC018766.1	0.802295	1.58517e-121	postive
FBXW7	AC018766.1	0.619306	5.68644e-58	postive
HELLS	MIR181A1HG	0.585911	1.2552e-50	postive
ANGPTL7	MIR181A1HG	0.935519	5.163e-243	postive
KLHL24	MIR181A1HG	0.516583	7.86574e-38	postive
TUBE1	MIR181A1HG	0.666441	5.57376e-70	postive
IREB2	MIR181A1HG	0.62543	2.04368e-59	postive
GABPB1	MIR181A1HG	0.801761	3.00765e-121	postive
PIK3CA	MIR181A1HG	0.68127	3.15351e-74	postive
ZEB1	MIR181A1HG	0.639535	7.21736e-63	postive
MAPK8	MIR181A1HG	0.56158	8.62706e-46	postive
LINC00472	MIR181A1HG	0.715766	3.72013e-85	postive
ATM	MIR181A1HG	0.871817	2.47027e-167	postive
FBXW7	MIR181A1HG	0.663991	2.65727e-69	postive
BACH1	MIR181A1HG	0.580357	1.7335e-49	postive
RB1	AC092653.1	0.502501	1.4162e-35	postive
HELLS	AC092653.1	0.516258	8.88891e-38	postive
ANGPTL7	AC092653.1	0.881397	9.73257e-176	postive
KLHL24	AC092653.1	0.559243	2.39631e-45	postive
TUBE1	AC092653.1	0.637796	1.96705e-62	postive
IREB2	AC092653.1	0.650902	8.7498e-66	postive
GABPB1	AC092653.1	0.774819	3.14721e-108	postive
PIK3CA	AC092653.1	0.668522	1.46222e-70	postive
ZEB1	AC092653.1	0.663295	4.1289e-69	postive
MAPK8	AC092653.1	0.58958	2.1555e-51	postive
LINC00472	AC092653.1	0.84444	1.27369e-146	postive
ATM	AC092653.1	0.820332	1.86499e-131	postive
FBXW7	AC092653.1	0.672057	1.46744e-71	postive
BACH1	AC092653.1	0.520922	1.51083e-38	postive
ANGPTL7	AL109761.1	0.687432	4.55822e-76	postive
TUBE1	AL109761.1	0.520302	1.91504e-38	postive
GABPB1	AL109761.1	0.5721	7.83339e-48	postive
PIK3CA	AL109761.1	0.519265	2.84472e-38	postive
LINC00472	AL109761.1	0.50768	2.15675e-36	postive
ATM	AL109761.1	0.607572	2.7218e-55	postive
BACH1	AL109761.1	0.583719	3.55854e-50	postive
ANGPTL7	ITGA6-AS1	0.592229	5.95356e-52	postive
TUBE1	ITGA6-AS1	0.54098	5.36137e-42	postive
GABPB1	ITGA6-AS1	0.529061	6.41406e-40	postive
PIK3CA	ITGA6-AS1	0.515416	1.22058e-37	postive
ZEB1	ITGA6-AS1	0.627652	6.00303e-60	postive
LINC00472	ITGA6-AS1	0.882567	8.1786e-177	postive
ATM	ITGA6-AS1	0.577724	5.91132e-49	postive
FBXW7	ITGA6-AS1	0.509687	1.03128e-36	postive
HELLS	AC040904.1	0.569241	2.85851e-47	postive
ANGPTL7	AC040904.1	0.899155	1.9712e-193	postive
TUBE1	AC040904.1	0.661676	1.1467e-68	postive
IREB2	AC040904.1	0.557619	4.85201e-45	postive
GABPB1	AC040904.1	0.75641	2.49119e-100	postive
PIK3CA	AC040904.1	0.670372	4.40833e-71	postive
ZEB1	AC040904.1	0.63947	7.49578e-63	postive
MAPK8	AC040904.1	0.522933	6.9769e-39	postive
LINC00472	AC040904.1	0.713734	1.81538e-84	postive
ATM	AC040904.1	0.804763	8.00031e-123	postive
FBXW7	AC040904.1	0.598978	2.12737e-53	postive
BACH1	AC040904.1	0.60974	8.87542e-56	postive
ANGPTL7	AC006272.1	0.831736	2.49824e-138	postive
TUBE1	AC006272.1	0.626972	8.74655e-60	postive
GABPB1	AC006272.1	0.673044	7.68165e-72	postive
PIK3CA	AC006272.1	0.60401	1.68403e-54	postive
ZEB1	AC006272.1	0.612732	1.86265e-56	postive
LINC00472	AC006272.1	0.630911	9.78051e-61	postive
ATM	AC006272.1	0.785416	3.99934e-113	postive
FBXW7	AC006272.1	0.554112	2.19587e-44	postive
BACH1	AC006272.1	0.522345	8.74885e-39	postive
HELLS	AC116025.2	0.518112	4.40923e-38	postive
ANGPTL7	AC116025.2	0.583224	4.49849e-50	postive
GABPB1	AC116025.2	0.524067	4.50245e-39	postive
ATM	AC116025.2	0.506718	3.06697e-36	postive
FANCD2	AC012073.1	0.534041	8.89229e-41	postive
RB1	AL008718.3	0.507933	1.96559e-36	postive
HELLS	AL008718.3	0.631005	9.27696e-61	postive
ANGPTL7	AL008718.3	0.869575	1.82753e-165	postive
TUBE1	AL008718.3	0.661987	9.42784e-69	postive
IREB2	AL008718.3	0.591772	7.44101e-52	postive
GABPB1	AL008718.3	0.736934	1.0465e-92	postive
PIK3CA	AL008718.3	0.635871	5.92267e-62	postive
ZEB1	AL008718.3	0.595586	1.14636e-52	postive
MAPK8	AL008718.3	0.54761	3.44375e-43	postive
LINC00472	AL008718.3	0.728923	9.14739e-90	postive
ATM	AL008718.3	0.807735	2.07252e-124	postive
FBXW7	AL008718.3	0.612748	1.8472e-56	postive
BACH1	AL008718.3	0.569906	2.11732e-47	postive
HELLS	ITFG1-AS1	0.584158	2.8909e-50	postive
ANGPTL7	ITFG1-AS1	0.889686	1.28156e-183	postive
TUBE1	ITFG1-AS1	0.716453	2.16999e-85	postive
IREB2	ITFG1-AS1	0.587778	5.13492e-51	postive
GABPB1	ITFG1-AS1	0.754434	1.59335e-99	postive
PIK3CA	ITFG1-AS1	0.642841	1.05398e-63	postive
ZEB1	ITFG1-AS1	0.632497	4.01155e-61	postive
MAPK8	ITFG1-AS1	0.548673	2.20538e-43	postive
LINC00472	ITFG1-AS1	0.73404	1.24347e-91	postive
ATM	ITFG1-AS1	0.862612	7.1305e-160	postive
FBXW7	ITFG1-AS1	0.611789	3.05289e-56	postive
BACH1	ITFG1-AS1	0.540977	5.36872e-42	postive
ANGPTL7	AL158212.3	0.584549	2.40056e-50	postive
TUBE1	AL158212.3	0.546816	4.80064e-43	postive
IREB2	AL158212.3	0.506916	2.85299e-36	postive
GABPB1	AL158212.3	0.542242	3.19416e-42	postive
MAPK8	AL158212.3	0.504703	6.38764e-36	postive
LINC00472	AL158212.3	0.542436	2.94965e-42	postive
ATM	AL158212.3	0.60867	1.54428e-55	postive
FBXW7	AL158212.3	0.512116	4.19395e-37	postive
ANGPTL7	AL078645.1	0.869643	1.60749e-165	postive
KLHL24	AL078645.1	0.579304	2.83472e-49	postive
TUBE1	AL078645.1	0.666466	5.48473e-70	postive
IREB2	AL078645.1	0.618775	7.55901e-58	postive
GABPB1	AL078645.1	0.77529	1.93229e-108	postive
PIK3CA	AL078645.1	0.662752	5.81979e-69	postive
ZEB1	AL078645.1	0.680297	6.09547e-74	postive
MAPK8	AL078645.1	0.572008	8.16708e-48	postive
LINC00472	AL078645.1	0.834071	8.44655e-140	postive
ATM	AL078645.1	0.842114	4.76622e-145	postive
FBXW7	AL078645.1	0.609835	8.44602e-56	postive
BACH1	AL078645.1	0.519038	3.10177e-38	postive
ANGPTL7	ACBD3-AS1	0.52342	5.7824e-39	postive
ATM	ACBD3-AS1	0.543369	2.00763e-42	postive
ANGPTL7	SIAH2-AS1	0.640272	4.71122e-63	postive
GABPB1	SIAH2-AS1	0.577067	8.01772e-49	postive
PIK3CA	SIAH2-AS1	0.588191	4.21121e-51	postive
LINC00472	SIAH2-AS1	0.608745	1.48573e-55	postive
ATM	SIAH2-AS1	0.597474	4.50017e-53	postive
PHKG2	STAG3L5P-PVRIG2P-PILRB	0.548492	2.37935e-43	postive
TAZ	STAG3L5P-PVRIG2P-PILRB	0.553084	3.40778e-44	postive
HELLS	LINC02679	0.507397	2.39253e-36	postive
PHKG2	AL513320.1	0.527559	1.1563e-39	postive
TAZ	AL513320.1	0.599026	2.07674e-53	postive
ANGPTL7	AC083862.1	0.520631	1.68875e-38	postive
ATM	AC083862.1	0.541571	4.20779e-42	postive
HELLS	NPTN-IT1	0.520679	1.65802e-38	postive
ANGPTL7	NPTN-IT1	0.923243	1.41682e-223	postive
KLHL24	NPTN-IT1	0.545506	8.2829e-43	postive
TUBE1	NPTN-IT1	0.681268	3.15631e-74	postive
IREB2	NPTN-IT1	0.638206	1.55396e-62	postive
GABPB1	NPTN-IT1	0.796696	1.18911e-118	postive
PIK3CA	NPTN-IT1	0.711673	8.93831e-84	postive
ZEB1	NPTN-IT1	0.69567	1.3366e-78	postive
MAPK8	NPTN-IT1	0.556963	6.44421e-45	postive
LINC00472	NPTN-IT1	0.818707	1.62326e-130	postive
ATM	NPTN-IT1	0.884754	7.40843e-179	postive
FBXW7	NPTN-IT1	0.671108	2.72881e-71	postive
BACH1	NPTN-IT1	0.584518	2.43615e-50	postive
HELLS	AL158207.2	0.53174	2.22426e-40	postive
ANGPTL7	AL158207.2	0.901044	1.65825e-195	postive
KLHL24	AL158207.2	0.564397	2.4906e-46	postive
TUBE1	AL158207.2	0.622939	7.97981e-59	postive
IREB2	AL158207.2	0.585246	1.7236e-50	postive
GABPB1	AL158207.2	0.797347	5.56589e-119	postive
PIK3CA	AL158207.2	0.724719	2.90593e-88	postive
ZEB1	AL158207.2	0.665027	1.37539e-69	postive
MAPK8	AL158207.2	0.549506	1.55284e-43	postive
LINC00472	AL158207.2	0.745528	5.51897e-96	postive
ATM	AL158207.2	0.83995	1.31508e-143	postive
FBXW7	AL158207.2	0.621339	1.90105e-58	postive
BACH1	AL158207.2	0.581357	1.08443e-49	postive
HELLS	AC025918.1	0.52789	1.01577e-39	postive
ANGPTL7	AC025918.1	0.890844	9.05782e-185	postive
KLHL24	AC025918.1	0.515823	1.04716e-37	postive
TUBE1	AC025918.1	0.724064	4.9513e-88	postive
IREB2	AC025918.1	0.621888	1.41209e-58	postive
GABPB1	AC025918.1	0.748922	2.57489e-97	postive
PIK3CA	AC025918.1	0.652909	2.59411e-66	postive
ZEB1	AC025918.1	0.671222	2.53309e-71	postive
MAPK8	AC025918.1	0.566075	1.18114e-46	postive
LINC00472	AC025918.1	0.832716	6.0704e-139	postive
ATM	AC025918.1	0.839046	5.17902e-143	postive
FBXW7	AC025918.1	0.613153	1.49338e-56	postive
BACH1	AC025918.1	0.565299	1.66899e-46	postive
ANGPTL7	LINC00513	0.83858	1.04589e-142	postive
KLHL24	LINC00513	0.546276	6.01291e-43	postive
TUBE1	LINC00513	0.568007	4.97817e-47	postive
IREB2	LINC00513	0.574393	2.74772e-48	postive
GABPB1	LINC00513	0.757195	1.18638e-100	postive
PIK3CA	LINC00513	0.637139	2.86798e-62	postive
ZEB1	LINC00513	0.596505	7.27905e-53	postive
MAPK8	LINC00513	0.55622	8.88233e-45	postive
LINC00472	LINC00513	0.744178	1.84246e-95	postive
ATM	LINC00513	0.789611	3.85575e-115	postive
FBXW7	LINC00513	0.601348	6.48059e-54	postive
ANGPTL7	UGDH-AS1	0.613714	1.11183e-56	postive
TUBE1	UGDH-AS1	0.556375	8.30691e-45	postive
GABPB1	UGDH-AS1	0.583941	3.20323e-50	postive
LINC00472	UGDH-AS1	0.597906	3.63057e-53	postive
ATM	UGDH-AS1	0.656701	2.54281e-67	postive
ANGPTL7	AL683813.1	0.608799	1.44501e-55	postive
TUBE1	AL683813.1	0.570942	1.32545e-47	postive
GABPB1	AL683813.1	0.545205	9.3891e-43	postive
LINC00472	AL683813.1	0.508921	1.36745e-36	postive
ATM	AL683813.1	0.59954	1.60623e-53	postive
FBXW7	AL683813.1	0.54197	3.57262e-42	postive
ANGPTL7	AC007319.1	0.703338	4.89721e-81	postive
TUBE1	AC007319.1	0.553363	3.02484e-44	postive
GABPB1	AC007319.1	0.56251	5.73093e-46	postive
PIK3CA	AC007319.1	0.522268	9.01391e-39	postive
ZEB1	AC007319.1	0.519515	2.58639e-38	postive
LINC00472	AC007319.1	0.767807	3.91602e-105	postive
ATM	AC007319.1	0.685471	1.7755e-75	postive
HELLS	RASA2-IT1	0.505189	5.35368e-36	postive
ANGPTL7	RASA2-IT1	0.864177	4.20116e-161	postive
KLHL24	RASA2-IT1	0.540586	6.29888e-42	postive
TUBE1	RASA2-IT1	0.60058	9.53689e-54	postive
IREB2	RASA2-IT1	0.55972	1.94681e-45	postive
GABPB1	RASA2-IT1	0.780626	7.06328e-111	postive
PIK3CA	RASA2-IT1	0.726217	8.53767e-89	postive
ZEB1	RASA2-IT1	0.704629	1.87071e-81	postive
MAPK8	RASA2-IT1	0.539171	1.12191e-41	postive
LINC00472	RASA2-IT1	0.783993	1.88575e-112	postive
ATM	RASA2-IT1	0.807617	2.39785e-124	postive
FBXW7	RASA2-IT1	0.600738	8.80723e-54	postive
BACH1	RASA2-IT1	0.60238	3.85016e-54	postive
HELLS	AC087071.2	0.540444	6.67581e-42	postive
ANGPTL7	AC087071.2	0.829234	8.89709e-137	postive
KLHL24	AC087071.2	0.517234	6.14937e-38	postive
TUBE1	AC087071.2	0.656231	3.39764e-67	postive
IREB2	AC087071.2	0.642666	1.168e-63	postive
GABPB1	AC087071.2	0.737133	8.81665e-93	postive
PIK3CA	AC087071.2	0.646077	1.56715e-64	postive
ZEB1	AC087071.2	0.576312	1.13665e-48	postive
MAPK8	AC087071.2	0.528328	8.55437e-40	postive
LINC00472	AC087071.2	0.747033	1.42593e-96	postive
ATM	AC087071.2	0.821117	6.50139e-132	postive
FBXW7	AC087071.2	0.637112	2.91289e-62	postive
BACH1	AC087071.2	0.529592	5.20368e-40	postive
RB1	DLEU2	0.524541	3.74675e-39	postive
HELLS	DLEU2	0.632366	4.31911e-61	postive
ANGPTL7	DLEU2	0.844437	1.27947e-146	postive
KLHL24	DLEU2	0.562925	4.77346e-46	postive
TUBE1	DLEU2	0.65163	5.63593e-66	postive
IREB2	DLEU2	0.624617	3.19187e-59	postive
GABPB1	DLEU2	0.790948	8.59267e-116	postive
PIK3CA	DLEU2	0.670188	4.96848e-71	postive
ZEB1	DLEU2	0.571861	8.73111e-48	postive
MAPK8	DLEU2	0.562858	4.91724e-46	postive
LINC00472	DLEU2	0.680968	3.8694e-74	postive
ATM	DLEU2	0.818007	4.09122e-130	postive
FBXW7	DLEU2	0.660923	1.84017e-68	postive
BACH1	DLEU2	0.567745	5.59823e-47	postive
ANGPTL7	AL356124.2	0.860745	1.99576e-158	postive
KLHL24	AL356124.2	0.508264	1.74066e-36	postive
TUBE1	AL356124.2	0.663498	3.63287e-69	postive
IREB2	AL356124.2	0.537561	2.15683e-41	postive
GABPB1	AL356124.2	0.728493	1.30742e-89	postive
PIK3CA	AL356124.2	0.649724	1.77882e-65	postive
ZEB1	AL356124.2	0.651961	4.61059e-66	postive
LINC00472	AL356124.2	0.785947	2.23576e-113	postive
ATM	AL356124.2	0.856819	1.88687e-155	postive
FBXW7	AL356124.2	0.623888	4.75518e-59	postive
BACH1	AL356124.2	0.539946	8.18184e-42	postive
RB1	AP001429.1	0.504383	7.17486e-36	postive
HELLS	AP001429.1	0.576096	1.25577e-48	postive
ANGPTL7	AP001429.1	0.85114	2.66548e-151	postive
KLHL24	AP001429.1	0.553088	3.40157e-44	postive
TUBE1	AP001429.1	0.641878	1.85109e-63	postive
IREB2	AP001429.1	0.597449	4.55649e-53	postive
GABPB1	AP001429.1	0.796539	1.42608e-118	postive
PIK3CA	AP001429.1	0.669847	6.19831e-71	postive
ZEB1	AP001429.1	0.657428	1.62233e-67	postive
MAPK8	AP001429.1	0.565646	1.42991e-46	postive
LINC00472	AP001429.1	0.760353	5.82052e-102	postive
ATM	AP001429.1	0.853117	1.00221e-152	postive
FBXW7	AP001429.1	0.599968	1.29633e-53	postive
BACH1	AP001429.1	0.562913	4.79901e-46	postive
ANGPTL7	OCIAD1-AS1	0.76591	2.57686e-104	postive
TUBE1	OCIAD1-AS1	0.640303	4.62563e-63	postive
GABPB1	OCIAD1-AS1	0.692554	1.24195e-77	postive
PIK3CA	OCIAD1-AS1	0.544547	1.23333e-42	postive
ZEB1	OCIAD1-AS1	0.533428	1.13623e-40	postive
LINC00472	OCIAD1-AS1	0.626246	1.30487e-59	postive
ATM	OCIAD1-AS1	0.70223	1.11326e-80	postive
FBXW7	OCIAD1-AS1	0.588942	2.93227e-51	postive
ANGPTL7	AC093677.2	0.560946	1.13924e-45	postive
GABPB1	AC093677.2	0.511276	5.72768e-37	postive
ATM	AC093677.2	0.560818	1.20475e-45	postive
ANGPTL7	DENND6A-AS1	0.824807	4.29465e-134	postive
TUBE1	DENND6A-AS1	0.660349	2.63625e-68	postive
IREB2	DENND6A-AS1	0.55689	6.65181e-45	postive
GABPB1	DENND6A-AS1	0.722911	1.26065e-87	postive
PIK3CA	DENND6A-AS1	0.643533	7.02884e-64	postive
ZEB1	DENND6A-AS1	0.688439	2.25726e-76	postive
MAPK8	DENND6A-AS1	0.542095	3.39363e-42	postive
LINC00472	DENND6A-AS1	0.852593	2.40442e-152	postive
ATM	DENND6A-AS1	0.779293	2.91091e-110	postive
FBXW7	DENND6A-AS1	0.579012	3.24831e-49	postive
BACH1	DENND6A-AS1	0.552818	3.81651e-44	postive
ANGPTL7	AC093382.1	0.679419	1.10282e-73	postive
TUBE1	AC093382.1	0.538228	1.64574e-41	postive
GABPB1	AC093382.1	0.577258	7.33934e-49	postive
LINC00472	AC093382.1	0.55038	1.07403e-43	postive
ATM	AC093382.1	0.672624	1.01206e-71	postive
ANGPTL7	AL031775.1	0.538295	1.60148e-41	postive
HELLS	AC072022.1	0.563335	3.98379e-46	postive
ANGPTL7	AC072022.1	0.867693	6.37888e-164	postive
KLHL24	AC072022.1	0.503547	9.70745e-36	postive
TUBE1	AC072022.1	0.631021	9.19417e-61	postive
IREB2	AC072022.1	0.556522	7.79468e-45	postive
GABPB1	AC072022.1	0.744126	1.9302e-95	postive
PIK3CA	AC072022.1	0.644246	4.6202e-64	postive
ZEB1	AC072022.1	0.602525	3.57669e-54	postive
MAPK8	AC072022.1	0.522337	8.77613e-39	postive
LINC00472	AC072022.1	0.653812	1.49605e-66	postive
ATM	AC072022.1	0.779786	1.72639e-110	postive
FBXW7	AC072022.1	0.62846	3.83614e-60	postive
BACH1	AC072022.1	0.575339	1.77969e-48	postive
LINC00472	LINC00278	0.517398	5.77915e-38	postive
HNF4A	LINC01559	0.532135	1.90131e-40	postive
HELLS	AC096708.2	0.562666	5.35064e-46	postive
ANGPTL7	AC096708.2	0.923126	2.09579e-223	postive
KLHL24	AC096708.2	0.56012	1.63507e-45	postive
TUBE1	AC096708.2	0.646385	1.30586e-64	postive
IREB2	AC096708.2	0.616851	2.11354e-57	postive
GABPB1	AC096708.2	0.776613	4.87491e-109	postive
PIK3CA	AC096708.2	0.716636	1.87856e-85	postive
ZEB1	AC096708.2	0.658487	8.4145e-68	postive
MAPK8	AC096708.2	0.550296	1.1126e-43	postive
LINC00472	AC096708.2	0.742469	8.38564e-95	postive
ATM	AC096708.2	0.82958	5.44653e-137	postive
FBXW7	AC096708.2	0.658205	1.00259e-67	postive
BACH1	AC096708.2	0.624104	4.22612e-59	postive
RB1	AL158166.2	0.503912	8.50888e-36	postive
HELLS	AL158166.2	0.50394	8.42312e-36	postive
ANGPTL7	AL158166.2	0.892638	1.40603e-186	postive
KLHL24	AL158166.2	0.504104	7.9365e-36	postive
TUBE1	AL158166.2	0.60928	1.12654e-55	postive
IREB2	AL158166.2	0.61901	6.66456e-58	postive
GABPB1	AL158166.2	0.783059	5.18318e-112	postive
PIK3CA	AL158166.2	0.652981	2.48258e-66	postive
ZEB1	AL158166.2	0.640716	3.64026e-63	postive
MAPK8	AL158166.2	0.57981	2.23849e-49	postive
LINC00472	AL158166.2	0.741732	1.60674e-94	postive
ATM	AL158166.2	0.794507	1.49399e-117	postive
FBXW7	AL158166.2	0.650647	1.02012e-65	postive
BACH1	AL158166.2	0.525213	2.88671e-39	postive
HELLS	AP002907.1	0.596589	6.98108e-53	postive
ANGPTL7	AP002907.1	0.826546	3.87253e-135	postive
KLHL24	AP002907.1	0.55312	3.35598e-44	postive
TUBE1	AP002907.1	0.653551	1.75495e-66	postive
IREB2	AP002907.1	0.56542	1.58102e-46	postive
GABPB1	AP002907.1	0.793447	5.0359e-117	postive
PIK3CA	AP002907.1	0.646742	1.05632e-64	postive
ZEB1	AP002907.1	0.611206	4.13922e-56	postive
MAPK8	AP002907.1	0.5724	6.83334e-48	postive
LINC00472	AP002907.1	0.671446	2.18923e-71	postive
ATM	AP002907.1	0.83267	6.48117e-139	postive
FBXW7	AP002907.1	0.619513	5.08684e-58	postive
BACH1	AP002907.1	0.527493	1.18672e-39	postive
ANGPTL7	TMEM161B-AS1	0.797611	4.08497e-119	postive
TUBE1	TMEM161B-AS1	0.668936	1.11866e-70	postive
IREB2	TMEM161B-AS1	0.529599	5.18897e-40	postive
GABPB1	TMEM161B-AS1	0.708849	7.76402e-83	postive
PIK3CA	TMEM161B-AS1	0.531256	2.69505e-40	postive
ZEB1	TMEM161B-AS1	0.529891	4.62412e-40	postive
LINC00472	TMEM161B-AS1	0.685161	2.19818e-75	postive
ATM	TMEM161B-AS1	0.805038	5.71909e-123	postive
FBXW7	TMEM161B-AS1	0.61899	6.73827e-58	postive
ANGPTL7	AL021707.7	0.726046	9.82321e-89	postive
TUBE1	AL021707.7	0.620494	3e-58	postive
GABPB1	AL021707.7	0.629465	2.194e-60	postive
PIK3CA	AL021707.7	0.579605	2.46351e-49	postive
ZEB1	AL021707.7	0.578347	4.42675e-49	postive
LINC00472	AL021707.7	0.678739	1.74378e-73	postive
ATM	AL021707.7	0.729014	8.48374e-90	postive
FBXW7	AL021707.7	0.583552	3.85177e-50	postive
HELLS	AC004846.2	0.504197	7.6733e-36	postive
ANGPTL7	AC004846.2	0.703679	3.80063e-81	postive
TUBE1	AC004846.2	0.594227	2.2387e-52	postive
GABPB1	AC004846.2	0.608839	1.415e-55	postive
LINC00472	AC004846.2	0.552147	5.07737e-44	postive
ATM	AC004846.2	0.638445	1.35432e-62	postive
FBXW7	AC004846.2	0.56057	1.34295e-45	postive
RB1	AC069079.1	0.510711	7.0623e-37	postive
ANGPTL7	AC069079.1	0.898202	2.11635e-192	postive
KLHL24	AC069079.1	0.586093	1.15074e-50	postive
TUBE1	AC069079.1	0.658831	6.7943e-68	postive
IREB2	AC069079.1	0.631739	6.14515e-61	postive
GABPB1	AC069079.1	0.783531	3.11243e-112	postive
PIK3CA	AC069079.1	0.714718	8.44209e-85	postive
ZEB1	AC069079.1	0.713938	1.55011e-84	postive
MAPK8	AC069079.1	0.575984	1.32236e-48	postive
LINC00472	AC069079.1	0.879014	1.39774e-173	postive
ATM	AC069079.1	0.834319	5.87781e-140	postive
FBXW7	AC069079.1	0.663772	3.05331e-69	postive
BACH1	AC069079.1	0.600271	1.11352e-53	postive
HELLS	EIF1AX-AS1	0.531197	2.75899e-40	postive
ANGPTL7	EIF1AX-AS1	0.909703	1.39385e-205	postive
KLHL24	EIF1AX-AS1	0.56799	5.01793e-47	postive
TUBE1	EIF1AX-AS1	0.637881	1.87296e-62	postive
IREB2	EIF1AX-AS1	0.60552	7.79987e-55	postive
GABPB1	EIF1AX-AS1	0.801349	4.92331e-121	postive
PIK3CA	EIF1AX-AS1	0.724766	2.79641e-88	postive
ZEB1	EIF1AX-AS1	0.677188	4.93018e-73	postive
MAPK8	EIF1AX-AS1	0.55713	5.99444e-45	postive
LINC00472	EIF1AX-AS1	0.748674	3.22709e-97	postive
ATM	EIF1AX-AS1	0.854981	4.34974e-154	postive
FBXW7	EIF1AX-AS1	0.652172	4.0567e-66	postive
BACH1	EIF1AX-AS1	0.589585	2.14958e-51	postive
RB1	AC211433.1	0.528906	6.81659e-40	postive
HELLS	AC211433.1	0.624648	3.1386e-59	postive
ANGPTL7	AC211433.1	0.908037	1.44353e-203	postive
KLHL24	AC211433.1	0.523078	6.59649e-39	postive
TUBE1	AC211433.1	0.674126	3.76558e-72	postive
IREB2	AC211433.1	0.646783	1.03078e-64	postive
GABPB1	AC211433.1	0.797927	2.82267e-119	postive
PIK3CA	AC211433.1	0.658642	7.64316e-68	postive
ZEB1	AC211433.1	0.626649	1.04505e-59	postive
MAPK8	AC211433.1	0.568337	4.29245e-47	postive
LINC00472	AC211433.1	0.720628	7.90805e-87	postive
ATM	AC211433.1	0.866867	2.9787e-163	postive
FBXW7	AC211433.1	0.638086	1.66446e-62	postive
BACH1	AC211433.1	0.57692	8.58148e-49	postive
TUBE1	AC022762.2	0.546397	5.71751e-43	postive
LINC00472	AC022762.2	0.576503	1.04064e-48	postive
GABPB1	AC087752.3	0.507313	2.46754e-36	postive
ATM	AC087752.3	0.59665	6.77407e-53	postive
FBXW7	AC087752.3	0.549375	1.64098e-43	postive
RB1	DIAPH1-AS1	0.508648	1.51176e-36	postive
HELLS	DIAPH1-AS1	0.53098	3.00697e-40	postive
ANGPTL7	DIAPH1-AS1	0.93661	6.34505e-245	postive
KLHL24	DIAPH1-AS1	0.568119	4.73431e-47	postive
TUBE1	DIAPH1-AS1	0.653569	1.73531e-66	postive
IREB2	DIAPH1-AS1	0.624975	2.62348e-59	postive
GABPB1	DIAPH1-AS1	0.8125	5.17977e-127	postive
PIK3CA	DIAPH1-AS1	0.733721	1.63015e-91	postive
ZEB1	DIAPH1-AS1	0.711083	1.40766e-83	postive
MAPK8	DIAPH1-AS1	0.581396	1.06472e-49	postive
LINC00472	DIAPH1-AS1	0.812622	4.4288e-127	postive
ATM	DIAPH1-AS1	0.842259	3.80614e-145	postive
FBXW7	DIAPH1-AS1	0.65242	3.49008e-66	postive
BACH1	DIAPH1-AS1	0.603346	2.36016e-54	postive
ANGPTL7	POC1B-AS1	0.654801	8.17263e-67	postive
TUBE1	POC1B-AS1	0.52529	2.80142e-39	postive
IREB2	POC1B-AS1	0.549841	1.34863e-43	postive
GABPB1	POC1B-AS1	0.576832	8.93783e-49	postive
PIK3CA	POC1B-AS1	0.502715	1.31085e-35	postive
LINC00472	POC1B-AS1	0.751821	1.8046e-98	postive
ATM	POC1B-AS1	0.671464	2.16256e-71	postive
FBXW7	POC1B-AS1	0.559581	2.06856e-45	postive
ANGPTL7	OSMR-AS1	0.772784	2.55543e-107	postive
TUBE1	OSMR-AS1	0.507145	2.62351e-36	postive
GABPB1	OSMR-AS1	0.676415	8.25715e-73	postive
PIK3CA	OSMR-AS1	0.621486	1.75494e-58	postive
ZEB1	OSMR-AS1	0.552098	5.18507e-44	postive
LINC00472	OSMR-AS1	0.643463	7.32128e-64	postive
ATM	OSMR-AS1	0.699946	5.98322e-80	postive
FBXW7	OSMR-AS1	0.545585	8.01808e-43	postive
ANGPTL7	AC055855.1	0.631395	7.45596e-61	postive
TUBE1	AC055855.1	0.640166	5.00761e-63	postive
GABPB1	AC055855.1	0.538786	1.31215e-41	postive
LINC00472	AC055855.1	0.582899	5.246e-50	postive
ATM	AC055855.1	0.650419	1.17048e-65	postive
RB1	ZBTB20-AS1	0.511838	4.64903e-37	postive
HELLS	ZBTB20-AS1	0.555245	1.35086e-44	postive
ANGPTL7	ZBTB20-AS1	0.927191	1.88526e-229	postive
KLHL24	ZBTB20-AS1	0.547918	3.02652e-43	postive
TUBE1	ZBTB20-AS1	0.685078	2.32888e-75	postive
IREB2	ZBTB20-AS1	0.643677	6.45807e-64	postive
GABPB1	ZBTB20-AS1	0.813739	1.0603e-127	postive
PIK3CA	ZBTB20-AS1	0.712038	6.75011e-84	postive
ZEB1	ZBTB20-AS1	0.707909	1.58463e-82	postive
MAPK8	ZBTB20-AS1	0.585183	1.77639e-50	postive
LINC00472	ZBTB20-AS1	0.84934	5.07089e-150	postive
ATM	ZBTB20-AS1	0.8965	1.38692e-190	postive
FBXW7	ZBTB20-AS1	0.670057	5.40887e-71	postive
BACH1	ZBTB20-AS1	0.58827	4.05311e-51	postive
ANGPTL7	ECE1-AS1	0.618507	8.72655e-58	postive
GABPB1	ECE1-AS1	0.540026	7.91962e-42	postive
PIK3CA	ECE1-AS1	0.559484	2.15826e-45	postive
LINC00472	ECE1-AS1	0.520141	2.03652e-38	postive
ATM	ECE1-AS1	0.585506	1.52265e-50	postive
TUBE1	AC090589.3	0.56774	5.61208e-47	postive
ATM	AC090589.3	0.526647	1.65189e-39	postive
ANGPTL7	AL391863.2	0.814801	2.69346e-128	postive
KLHL24	AL391863.2	0.552581	4.22216e-44	postive
TUBE1	AL391863.2	0.594424	2.03249e-52	postive
IREB2	AL391863.2	0.584834	2.09709e-50	postive
GABPB1	AL391863.2	0.737496	6.44536e-93	postive
PIK3CA	AL391863.2	0.702429	9.61266e-81	postive
ZEB1	AL391863.2	0.734006	1.28022e-91	postive
MAPK8	AL391863.2	0.54884	2.05508e-43	postive
LINC00472	AL391863.2	0.877857	1.49943e-172	postive
ATM	AL391863.2	0.742118	1.14328e-94	postive
FBXW7	AL391863.2	0.591926	6.90317e-52	postive
BACH1	AL391863.2	0.57037	1.7174e-47	postive
HELLS	AC093732.1	0.516157	9.23365e-38	postive
ANGPTL7	AC093732.1	0.871842	2.35261e-167	postive
KLHL24	AC093732.1	0.532741	1.49428e-40	postive
TUBE1	AC093732.1	0.62384	4.88292e-59	postive
IREB2	AC093732.1	0.595333	1.29869e-52	postive
GABPB1	AC093732.1	0.74851	3.74351e-97	postive
PIK3CA	AC093732.1	0.710722	1.85663e-83	postive
ZEB1	AC093732.1	0.688197	2.67387e-76	postive
MAPK8	AC093732.1	0.532042	1.97347e-40	postive
LINC00472	AC093732.1	0.835621	8.65106e-141	postive
ATM	AC093732.1	0.821954	2.10498e-132	postive
FBXW7	AC093732.1	0.619665	4.68965e-58	postive
BACH1	AC093732.1	0.58972	2.01377e-51	postive
RB1	EHD4-AS1	0.510856	6.69228e-37	postive
HELLS	EHD4-AS1	0.502755	1.29229e-35	postive
ANGPTL7	EHD4-AS1	0.931558	2.3865e-236	postive
KLHL24	EHD4-AS1	0.572861	5.5392e-48	postive
TUBE1	EHD4-AS1	0.669922	5.90549e-71	postive
IREB2	EHD4-AS1	0.639765	6.31761e-63	postive
GABPB1	EHD4-AS1	0.7756	1.40103e-108	postive
PIK3CA	EHD4-AS1	0.728188	1.68263e-89	postive
ZEB1	EHD4-AS1	0.699656	7.39875e-80	postive
MAPK8	EHD4-AS1	0.558907	2.77443e-45	postive
LINC00472	EHD4-AS1	0.838802	7.48608e-143	postive
ATM	EHD4-AS1	0.858593	8.75134e-157	postive
FBXW7	EHD4-AS1	0.666264	6.24275e-70	postive
BACH1	EHD4-AS1	0.606376	5.03233e-55	postive
EPAS1	FENDRR	0.542583	2.77591e-42	postive
GABPB1	AC109347.2	0.504463	6.96741e-36	postive
ATM	AC109347.2	0.504201	7.66418e-36	postive
MYB	AP006545.2	0.536259	3.64873e-41	postive
RB1	AC044840.1	0.514983	1.43614e-37	postive
HELLS	AC044840.1	0.545467	8.42079e-43	postive
ANGPTL7	AC044840.1	0.93305	8.20146e-239	postive
KLHL24	AC044840.1	0.570199	1.85547e-47	postive
TUBE1	AC044840.1	0.670723	3.50773e-71	postive
IREB2	AC044840.1	0.622511	1.00669e-58	postive
GABPB1	AC044840.1	0.813853	9.14816e-128	postive
PIK3CA	AC044840.1	0.698861	1.32267e-79	postive
ZEB1	AC044840.1	0.678765	1.71378e-73	postive
MAPK8	AC044840.1	0.584779	2.15278e-50	postive
LINC00472	AC044840.1	0.801187	5.96965e-121	postive
ATM	AC044840.1	0.863383	1.77436e-160	postive
FBXW7	AC044840.1	0.660194	2.90359e-68	postive
BACH1	AC044840.1	0.57265	6.0985e-48	postive
ATM	AP000866.1	0.544872	1.07789e-42	postive
ANGPTL7	AC092574.1	0.722733	1.45613e-87	postive
TUBE1	AC092574.1	0.579115	3.09675e-49	postive
IREB2	AC092574.1	0.51626	8.88207e-38	postive
GABPB1	AC092574.1	0.655498	5.33061e-67	postive
LINC00472	AC092574.1	0.573695	3.78267e-48	postive
ATM	AC092574.1	0.694596	2.89041e-78	postive
FBXW7	AC092574.1	0.527832	1.03931e-39	postive
ANGPTL7	LINC00310	0.841796	7.78653e-145	postive
TUBE1	LINC00310	0.629276	2.43757e-60	postive
IREB2	LINC00310	0.551693	6.15832e-44	postive
GABPB1	LINC00310	0.679081	1.38529e-73	postive
PIK3CA	LINC00310	0.597409	4.64898e-53	postive
ZEB1	LINC00310	0.670083	5.31929e-71	postive
LINC00472	LINC00310	0.739033	1.7024e-93	postive
ATM	LINC00310	0.781055	4.46888e-111	postive
FBXW7	LINC00310	0.617429	1.55317e-57	postive
BACH1	LINC00310	0.516514	8.0731e-38	postive
HELLS	GSN-AS1	0.517206	6.2158e-38	postive
ANGPTL7	GSN-AS1	0.924207	5.572e-225	postive
KLHL24	GSN-AS1	0.540457	6.64021e-42	postive
TUBE1	GSN-AS1	0.665432	1.06222e-69	postive
IREB2	GSN-AS1	0.610252	6.80232e-56	postive
GABPB1	GSN-AS1	0.762297	8.89245e-103	postive
PIK3CA	GSN-AS1	0.740271	5.78717e-94	postive
ATG7	GSN-AS1	0.506394	3.4525e-36	postive
ZEB1	GSN-AS1	0.718659	3.80119e-86	postive
MAPK8	GSN-AS1	0.548121	2.78002e-43	postive
LINC00472	GSN-AS1	0.876699	1.57638e-171	postive
ATM	GSN-AS1	0.862742	5.65027e-160	postive
FBXW7	GSN-AS1	0.646838	9.97607e-65	postive
BACH1	GSN-AS1	0.628527	3.69596e-60	postive
HELLS	RBM5-AS1	0.513379	2.61869e-37	postive
ANGPTL7	RBM5-AS1	0.814313	5.06075e-128	postive
KLHL24	RBM5-AS1	0.534059	8.82868e-41	postive
TUBE1	RBM5-AS1	0.659823	3.66143e-68	postive
IREB2	RBM5-AS1	0.596422	7.58291e-53	postive
GABPB1	RBM5-AS1	0.705873	7.36498e-82	postive
PIK3CA	RBM5-AS1	0.67615	9.8514e-73	postive
ZEB1	RBM5-AS1	0.633822	1.89796e-61	postive
MAPK8	RBM5-AS1	0.509961	9.31875e-37	postive
LINC00472	RBM5-AS1	0.726573	6.37246e-89	postive
ATM	RBM5-AS1	0.8294	7.03314e-137	postive
FBXW7	RBM5-AS1	0.662907	5.27721e-69	postive
BACH1	RBM5-AS1	0.555605	1.15721e-44	postive
ANGPTL7	CERNA1	0.569593	2.43936e-47	postive
TUBE1	CERNA1	0.563256	4.1249e-46	postive
GABPB1	CERNA1	0.535479	4.99465e-41	postive
LINC00472	CERNA1	0.666108	6.89604e-70	postive
ATM	CERNA1	0.617229	1.72741e-57	postive
ANGPTL7	AL731568.1	0.912811	1.88798e-209	postive
KLHL24	AL731568.1	0.509098	1.28106e-36	postive
TUBE1	AL731568.1	0.668775	1.24179e-70	postive
IREB2	AL731568.1	0.581981	8.08528e-50	postive
GABPB1	AL731568.1	0.751266	3.01234e-98	postive
PIK3CA	AL731568.1	0.696643	6.62573e-79	postive
ZEB1	AL731568.1	0.680942	3.93916e-74	postive
MAPK8	AL731568.1	0.546389	5.73705e-43	postive
LINC00472	AL731568.1	0.807836	1.82825e-124	postive
ATM	AL731568.1	0.822534	9.60202e-133	postive
FBXW7	AL731568.1	0.609835	8.44541e-56	postive
BACH1	AL731568.1	0.577617	6.21172e-49	postive
ANGPTL7	PSMA3-AS1	0.693977	4.50335e-78	postive
ZNF419	PSMA3-AS1	0.50148	2.04455e-35	postive
TUBE1	PSMA3-AS1	0.672124	1.4048e-71	postive
GABPB1	PSMA3-AS1	0.637021	3.0691e-62	postive
LINC00472	PSMA3-AS1	0.600485	9.99901e-54	postive
ATM	PSMA3-AS1	0.727479	3.02179e-89	postive
FBXW7	PSMA3-AS1	0.572533	6.43105e-48	postive
ANGPTL7	SNHG14	0.662681	6.08931e-69	postive
TUBE1	SNHG14	0.559323	2.31504e-45	postive
IREB2	SNHG14	0.563178	4.27009e-46	postive
GABPB1	SNHG14	0.627856	5.36358e-60	postive
ZEB1	SNHG14	0.506373	3.47873e-36	postive
LINC00472	SNHG14	0.636115	5.15112e-62	postive
ATM	SNHG14	0.675901	1.16211e-72	postive
FBXW7	SNHG14	0.507793	2.06967e-36	postive
HELLS	AC066613.1	0.599238	1.86854e-53	postive
ANGPTL7	AC066613.1	0.875685	1.21277e-170	postive
TUBE1	AC066613.1	0.717888	6.99927e-86	postive
IREB2	AC066613.1	0.576971	8.37955e-49	postive
GABPB1	AC066613.1	0.731866	7.81918e-91	postive
PIK3CA	AC066613.1	0.632515	3.97168e-61	postive
ZEB1	AC066613.1	0.572765	5.78494e-48	postive
MAPK8	AC066613.1	0.507873	2.00969e-36	postive
LINC00472	AC066613.1	0.624415	3.56572e-59	postive
ATM	AC066613.1	0.819012	1.08291e-130	postive
FBXW7	AC066613.1	0.612373	2.2491e-56	postive
BACH1	AC066613.1	0.55764	4.80784e-45	postive
ZNF419	AC010326.3	0.537154	2.54259e-41	postive
RB1	AC087501.1	0.521663	1.13732e-38	postive
HELLS	AC087501.1	0.571717	9.32334e-48	postive
ANGPTL7	AC087501.1	0.930182	3.97066e-234	postive
KLHL24	AC087501.1	0.546015	6.70406e-43	postive
TUBE1	AC087501.1	0.666427	5.62495e-70	postive
IREB2	AC087501.1	0.625774	1.69196e-59	postive
GABPB1	AC087501.1	0.803753	2.72964e-122	postive
PIK3CA	AC087501.1	0.697576	3.36903e-79	postive
ZEB1	AC087501.1	0.672998	7.92024e-72	postive
MAPK8	AC087501.1	0.580633	1.52338e-49	postive
LINC00472	AC087501.1	0.828988	1.25881e-136	postive
ATM	AC087501.1	0.872576	5.64289e-168	postive
FBXW7	AC087501.1	0.650155	1.37272e-65	postive
BACH1	AC087501.1	0.561889	7.53368e-46	postive
ALOX15	AC108134.4	0.530666	3.40441e-40	postive
NQO1	AC092115.3	0.542603	2.75364e-42	postive
RB1	STARD13-AS	0.511307	5.66283e-37	postive
HELLS	STARD13-AS	0.523573	5.44969e-39	postive
ANGPTL7	STARD13-AS	0.914173	3.43225e-211	postive
KLHL24	STARD13-AS	0.56921	2.89886e-47	postive
TUBE1	STARD13-AS	0.642609	1.20768e-63	postive
IREB2	STARD13-AS	0.630861	1.00565e-60	postive
GABPB1	STARD13-AS	0.788333	1.60409e-114	postive
PIK3CA	STARD13-AS	0.722628	1.58475e-87	postive
ZEB1	STARD13-AS	0.687824	3.46858e-76	postive
MAPK8	STARD13-AS	0.562269	6.37336e-46	postive
LINC00472	STARD13-AS	0.836652	1.87787e-141	postive
ATM	STARD13-AS	0.866414	6.90291e-163	postive
FBXW7	STARD13-AS	0.66662	4.96985e-70	postive
BACH1	STARD13-AS	0.602172	4.27601e-54	postive
FLT3	LINC02422	0.513205	2.79491e-37	postive
ATM	LINC02422	0.511779	4.75362e-37	postive
HELLS	AC073367.1	0.591459	8.66259e-52	postive
ANGPTL7	AC073367.1	0.892894	7.71511e-187	postive
KLHL24	AC073367.1	0.541908	3.66405e-42	postive
TUBE1	AC073367.1	0.657393	1.65814e-67	postive
IREB2	AC073367.1	0.593477	3.23451e-52	postive
GABPB1	AC073367.1	0.808123	1.28013e-124	postive
PIK3CA	AC073367.1	0.709452	4.90555e-83	postive
ZEB1	AC073367.1	0.672769	9.20376e-72	postive
MAPK8	AC073367.1	0.562509	5.7346e-46	postive
LINC00472	AC073367.1	0.755202	7.76382e-100	postive
ATM	AC073367.1	0.841906	6.56519e-145	postive
FBXW7	AC073367.1	0.619235	5.90825e-58	postive
BACH1	AC073367.1	0.577927	5.381e-49	postive
HELLS	AC002128.2	0.523069	6.61893e-39	postive
ANGPTL7	AC002128.2	0.79006	2.33192e-115	postive
KLHL24	AC002128.2	0.535606	4.74565e-41	postive
TUBE1	AC002128.2	0.64972	1.78303e-65	postive
IREB2	AC002128.2	0.560833	1.1971e-45	postive
GABPB1	AC002128.2	0.660054	3.1701e-68	postive
PIK3CA	AC002128.2	0.645426	2.30409e-64	postive
ZEB1	AC002128.2	0.600135	1.19198e-53	postive
MAPK8	AC002128.2	0.529218	6.02983e-40	postive
LINC00472	AC002128.2	0.806827	6.36737e-124	postive
ATM	AC002128.2	0.752503	9.61253e-99	postive
FBXW7	AC002128.2	0.614651	6.78515e-57	postive
BACH1	AC002128.2	0.544293	1.37034e-42	postive
ANGPTL7	AP001528.1	0.574893	2.18497e-48	postive
GABPB1	AP001528.1	0.522462	8.36401e-39	postive
ZEB1	AP001528.1	0.524258	4.18052e-39	postive
LINC00472	AP001528.1	0.590449	1.41517e-51	postive
ATM	AP001528.1	0.584312	2.68638e-50	postive
ALOX12B	AC129492.1	0.673302	6.48158e-72	postive
HELLS	C1QTNF7-AS1	0.62531	2.18283e-59	postive
ANGPTL7	C1QTNF7-AS1	0.806641	8.01277e-124	postive
TUBE1	C1QTNF7-AS1	0.597941	3.56817e-53	postive
IREB2	C1QTNF7-AS1	0.585029	1.91106e-50	postive
GABPB1	C1QTNF7-AS1	0.730324	2.8481e-90	postive
PIK3CA	C1QTNF7-AS1	0.571326	1.1134e-47	postive
ZEB1	C1QTNF7-AS1	0.514024	2.05741e-37	postive
MAPK8	C1QTNF7-AS1	0.518476	3.8399e-38	postive
LINC00472	C1QTNF7-AS1	0.583934	3.21501e-50	postive
PRKAA2	C1QTNF7-AS1	0.501105	2.33938e-35	postive
ATM	C1QTNF7-AS1	0.778381	7.63287e-110	postive
FBXW7	C1QTNF7-AS1	0.571344	1.10456e-47	postive
HELLS	AC002128.1	0.507812	2.05507e-36	postive
ANGPTL7	AC002128.1	0.712903	3.46023e-84	postive
ZNF419	AC002128.1	0.530238	4.03251e-40	postive
KLHL24	AC002128.1	0.515807	1.05365e-37	postive
TUBE1	AC002128.1	0.643692	6.40118e-64	postive
GABPB1	AC002128.1	0.606042	5.97277e-55	postive
PIK3CA	AC002128.1	0.533765	9.9282e-41	postive
LINC00472	AC002128.1	0.637337	2.5601e-62	postive
ATM	AC002128.1	0.706941	3.29687e-82	postive
FBXW7	AC002128.1	0.577204	7.52532e-49	postive
ANGPTL7	AC092718.4	0.529685	5.01501e-40	postive
LINC00472	AC092718.4	0.521863	1.05311e-38	postive
ATM	AC092718.4	0.547153	4.16868e-43	postive
ANGPTL7	POT1-AS1	0.578842	3.51663e-49	postive
GABPB1	POT1-AS1	0.53922	1.09989e-41	postive
PIK3CA	POT1-AS1	0.526841	1.53111e-39	postive
LINC00472	POT1-AS1	0.506552	3.25823e-36	postive
FBXW7	POT1-AS1	0.524247	4.19825e-39	postive
RB1	LINC02863	0.502486	1.4241e-35	postive
HELLS	LINC02863	0.517549	5.4574e-38	postive
ANGPTL7	LINC02863	0.882272	1.53189e-176	postive
KLHL24	LINC02863	0.548878	2.02286e-43	postive
TUBE1	LINC02863	0.5847	2.23437e-50	postive
IREB2	LINC02863	0.596055	9.09573e-53	postive
GABPB1	LINC02863	0.751732	1.9594e-98	postive
PIK3CA	LINC02863	0.697387	3.86422e-79	postive
ATG7	LINC02863	0.524201	4.27531e-39	postive
ZEB1	LINC02863	0.605167	9.34223e-55	postive
MAPK8	LINC02863	0.520432	1.82221e-38	postive
LINC00472	LINC02863	0.714598	9.27307e-85	postive
ATM	LINC02863	0.827829	6.44217e-136	postive
FBXW7	LINC02863	0.649184	2.45979e-65	postive
BACH1	LINC02863	0.569372	2.6946e-47	postive
HELLS	MIRLET7A1HG	0.520235	1.96478e-38	postive
ANGPTL7	MIRLET7A1HG	0.924343	3.52745e-225	postive
KLHL24	MIRLET7A1HG	0.540502	6.51851e-42	postive
TUBE1	MIRLET7A1HG	0.705664	8.61938e-82	postive
IREB2	MIRLET7A1HG	0.639038	9.62063e-63	postive
SP1	MIRLET7A1HG	0.501674	1.90696e-35	postive
GABPB1	MIRLET7A1HG	0.759414	1.43341e-101	postive
PIK3CA	MIRLET7A1HG	0.690466	5.44134e-77	postive
ZEB1	MIRLET7A1HG	0.69296	9.30186e-78	postive
MAPK8	MIRLET7A1HG	0.575054	2.0285e-48	postive
LINC00472	MIRLET7A1HG	0.879415	6.10271e-174	postive
ATM	MIRLET7A1HG	0.855429	2.03051e-154	postive
FBXW7	MIRLET7A1HG	0.651128	7.63361e-66	postive
BACH1	MIRLET7A1HG	0.559945	1.76455e-45	postive
HELLS	AC092301.1	0.560243	1.5494e-45	postive
ANGPTL7	AC092301.1	0.795954	2.81448e-118	postive
TUBE1	AC092301.1	0.718458	4.45788e-86	postive
IREB2	AC092301.1	0.535478	4.99755e-41	postive
GABPB1	AC092301.1	0.717877	7.0579e-86	postive
PIK3CA	AC092301.1	0.573178	4.79229e-48	postive
ZEB1	AC092301.1	0.559312	2.32606e-45	postive
MAPK8	AC092301.1	0.53276	1.48287e-40	postive
LINC00472	AC092301.1	0.68436	3.8181e-75	postive
ATM	AC092301.1	0.778535	6.4871e-110	postive
FBXW7	AC092301.1	0.613108	1.52912e-56	postive
HELLS	AL356019.2	0.50037	3.04332e-35	postive
ANGPTL7	AL356019.2	0.629415	2.25523e-60	postive
KLHL24	AL356019.2	0.522075	9.7074e-39	postive
TUBE1	AL356019.2	0.600259	1.12016e-53	postive
IREB2	AL356019.2	0.518083	4.45892e-38	postive
GABPB1	AL356019.2	0.614702	6.60381e-57	postive
PIK3CA	AL356019.2	0.508945	1.35557e-36	postive
ZEB1	AL356019.2	0.514214	1.91625e-37	postive
LINC00472	AL356019.2	0.606554	4.59352e-55	postive
ATM	AL356019.2	0.693526	6.21366e-78	postive
HELLS	AC020915.2	0.538309	1.59253e-41	postive
ANGPTL7	AC020915.2	0.596936	5.8797e-53	postive
ZNF419	AC020915.2	0.538877	1.26461e-41	postive
TUBE1	AC020915.2	0.517085	6.50526e-38	postive
GABPB1	AC020915.2	0.620468	3.04222e-58	postive
LINC00472	AC020915.2	0.547604	3.45276e-43	postive
ATM	AC020915.2	0.596124	8.78929e-53	postive
FBXW7	AC020915.2	0.506862	2.90978e-36	postive
HELLS	AC084824.4	0.56147	9.05424e-46	postive
ANGPTL7	AC084824.4	0.798407	1.60681e-119	postive
TUBE1	AC084824.4	0.681838	2.14271e-74	postive
IREB2	AC084824.4	0.590143	1.6411e-51	postive
GABPB1	AC084824.4	0.735044	5.28967e-92	postive
PIK3CA	AC084824.4	0.619131	6.24556e-58	postive
ZEB1	AC084824.4	0.586739	8.45299e-51	postive
MAPK8	AC084824.4	0.580523	1.60356e-49	postive
LINC00472	AC084824.4	0.700353	4.43905e-80	postive
ATM	AC084824.4	0.749455	1.58375e-97	postive
FBXW7	AC084824.4	0.588405	3.79818e-51	postive
BACH1	AC084824.4	0.524455	3.8743e-39	postive
HELLS	AC011825.2	0.634748	1.12262e-61	postive
ANGPTL7	AC011825.2	0.892745	1.09445e-186	postive
TUBE1	AC011825.2	0.64745	6.92953e-65	postive
IREB2	AC011825.2	0.588282	4.02953e-51	postive
GABPB1	AC011825.2	0.787217	5.52356e-114	postive
PIK3CA	AC011825.2	0.648968	2.79901e-65	postive
ZEB1	AC011825.2	0.603722	1.94958e-54	postive
MAPK8	AC011825.2	0.562335	6.1914e-46	postive
LINC00472	AC011825.2	0.683625	6.32083e-75	postive
ATM	AC011825.2	0.828155	4.0748e-136	postive
FBXW7	AC011825.2	0.613673	1.13629e-56	postive
BACH1	AC011825.2	0.531458	2.48848e-40	postive
ANGPTL7	AC007362.1	0.713045	3.10023e-84	postive
TUBE1	AC007362.1	0.512141	4.15384e-37	postive
IREB2	AC007362.1	0.51967	2.43772e-38	postive
GABPB1	AC007362.1	0.58854	3.5594e-51	postive
PIK3CA	AC007362.1	0.551746	6.02035e-44	postive
ZEB1	AC007362.1	0.51847	3.84846e-38	postive
LINC00472	AC007362.1	0.784789	7.9287e-113	postive
ATM	AC007362.1	0.694798	2.50059e-78	postive
FBXW7	AC007362.1	0.556858	6.74316e-45	postive
ANGPTL7	AC234775.2	0.861082	1.09758e-158	postive
KLHL24	AC234775.2	0.607313	3.11069e-55	postive
TUBE1	AC234775.2	0.623778	5.04989e-59	postive
IREB2	AC234775.2	0.634328	1.42444e-61	postive
GABPB1	AC234775.2	0.763719	2.22457e-103	postive
PIK3CA	AC234775.2	0.735405	3.88443e-92	postive
ZEB1	AC234775.2	0.707762	1.77123e-82	postive
MAPK8	AC234775.2	0.55173	6.06189e-44	postive
LINC00472	AC234775.2	0.786107	1.87478e-113	postive
ATM	AC234775.2	0.870008	8.00936e-166	postive
FBXW7	AC234775.2	0.676291	8.96854e-73	postive
BACH1	AC234775.2	0.570132	1.91234e-47	postive
ANGPTL7	SEMA6A-AS1	0.888082	4.79803e-182	postive
KLHL24	SEMA6A-AS1	0.557439	5.24484e-45	postive
TUBE1	SEMA6A-AS1	0.657795	1.29252e-67	postive
IREB2	SEMA6A-AS1	0.61917	6.11672e-58	postive
GABPB1	SEMA6A-AS1	0.767779	4.02763e-105	postive
PIK3CA	SEMA6A-AS1	0.640386	4.40819e-63	postive
ZEB1	SEMA6A-AS1	0.648994	2.75561e-65	postive
MAPK8	SEMA6A-AS1	0.569707	2.31628e-47	postive
LINC00472	SEMA6A-AS1	0.789033	7.35489e-115	postive
ATM	SEMA6A-AS1	0.817385	9.28286e-130	postive
FBXW7	SEMA6A-AS1	0.713474	2.22248e-84	postive
BACH1	SEMA6A-AS1	0.503132	1.12816e-35	postive
HELLS	AL157871.5	0.57358	3.98729e-48	postive
ANGPTL7	AL157871.5	0.838649	9.43078e-143	postive
KLHL24	AL157871.5	0.575775	1.45557e-48	postive
TUBE1	AL157871.5	0.651436	6.33643e-66	postive
IREB2	AL157871.5	0.638075	1.67574e-62	postive
SP1	AL157871.5	0.504662	6.48221e-36	postive
GABPB1	AL157871.5	0.756432	2.44026e-100	postive
PIK3CA	AL157871.5	0.698325	1.95557e-79	postive
ZEB1	AL157871.5	0.61671	2.27828e-57	postive
MAPK8	AL157871.5	0.561875	7.57796e-46	postive
LINC00472	AL157871.5	0.7003	4.61544e-80	postive
ATM	AL157871.5	0.835108	1.84397e-140	postive
FBXW7	AL157871.5	0.688531	2.11684e-76	postive
BACH1	AL157871.5	0.548449	2.42235e-43	postive
HELLS	AL133230.1	0.571193	1.18276e-47	postive
ANGPTL7	AL133230.1	0.893498	1.85726e-187	postive
KLHL24	AL133230.1	0.541389	4.53493e-42	postive
TUBE1	AL133230.1	0.628845	3.09838e-60	postive
IREB2	AL133230.1	0.592367	5.56525e-52	postive
GABPB1	AL133230.1	0.802605	1.09089e-121	postive
PIK3CA	AL133230.1	0.71457	9.47239e-85	postive
ZEB1	AL133230.1	0.668906	1.14023e-70	postive
MAPK8	AL133230.1	0.544749	1.1342e-42	postive
LINC00472	AL133230.1	0.738596	2.48854e-93	postive
ATM	AL133230.1	0.85506	3.80075e-154	postive
FBXW7	AL133230.1	0.659723	3.89735e-68	postive
BACH1	AL133230.1	0.591059	1.05226e-51	postive
ANGPTL7	GLCCI1-DT	0.639493	7.39652e-63	postive
GABPB1	GLCCI1-DT	0.556059	9.52022e-45	postive
LINC00472	GLCCI1-DT	0.546372	5.77669e-43	postive
ATM	GLCCI1-DT	0.698276	2.02697e-79	postive
HELLS	AC078962.1	0.552939	3.62495e-44	postive
ANGPTL7	AC078962.1	0.908119	1.15079e-203	postive
KLHL24	AC078962.1	0.518347	4.03374e-38	postive
TUBE1	AC078962.1	0.647049	8.80119e-65	postive
IREB2	AC078962.1	0.55129	7.30572e-44	postive
GABPB1	AC078962.1	0.750099	8.78669e-98	postive
PIK3CA	AC078962.1	0.700127	5.2399e-80	postive
ZEB1	AC078962.1	0.658451	8.60658e-68	postive
MAPK8	AC078962.1	0.523484	5.64037e-39	postive
LINC00472	AC078962.1	0.753077	5.64166e-99	postive
ATM	AC078962.1	0.818529	2.05271e-130	postive
FBXW7	AC078962.1	0.584958	1.97696e-50	postive
BACH1	AC078962.1	0.597036	5.59408e-53	postive
ANGPTL7	AC244034.2	0.687012	6.10618e-76	postive
GABPB1	AC244034.2	0.52999	4.44807e-40	postive
LINC00472	AC244034.2	0.512331	3.87078e-37	postive
ATM	AC244034.2	0.613214	1.44646e-56	postive
FBXW7	AC244034.2	0.532553	1.61027e-40	postive
RB1	SMYD3-IT1	0.524164	4.33593e-39	postive
HELLS	SMYD3-IT1	0.560306	1.50716e-45	postive
ANGPTL7	SMYD3-IT1	0.903207	6.20306e-198	postive
KLHL24	SMYD3-IT1	0.586336	1.02482e-50	postive
TUBE1	SMYD3-IT1	0.661207	1.53988e-68	postive
IREB2	SMYD3-IT1	0.646827	1.00429e-64	postive
GABPB1	SMYD3-IT1	0.819688	4.40858e-131	postive
PIK3CA	SMYD3-IT1	0.691778	2.15445e-77	postive
ZEB1	SMYD3-IT1	0.661452	1.32056e-68	postive
MAPK8	SMYD3-IT1	0.585261	1.7117e-50	postive
LINC00472	SMYD3-IT1	0.780093	1.24579e-110	postive
ATM	SMYD3-IT1	0.890938	7.28509e-185	postive
FBXW7	SMYD3-IT1	0.671159	2.64002e-71	postive
BACH1	SMYD3-IT1	0.555943	1.00077e-44	postive
HELLS	AC092279.1	0.533771	9.9067e-41	postive
ANGPTL7	AC092279.1	0.650483	1.12659e-65	postive
IREB2	AC092279.1	0.528308	8.62049e-40	postive
GABPB1	AC092279.1	0.643985	5.38875e-64	postive
PRKAA2	AC092279.1	0.564757	2.1231e-46	postive
ATM	AC092279.1	0.661318	1.43653e-68	postive
FBXW7	AC092279.1	0.535372	5.21493e-41	postive
LINC00472	AC097359.2	0.502508	1.41246e-35	postive
ATM	AC097359.2	0.537235	2.46055e-41	postive
ANGPTL7	AL359962.1	0.529559	5.27156e-40	postive
ATM	AL359962.1	0.520657	1.67195e-38	postive
ANGPTL7	TMEM202-AS1	0.648719	3.2498e-65	postive
TUBE1	TMEM202-AS1	0.522787	7.38009e-39	postive
IREB2	TMEM202-AS1	0.593903	2.62471e-52	postive
GABPB1	TMEM202-AS1	0.599347	1.76947e-53	postive
LINC00472	TMEM202-AS1	0.702193	1.14418e-80	postive
ATM	TMEM202-AS1	0.672218	1.321e-71	postive
FBXW7	TMEM202-AS1	0.504344	7.27525e-36	postive
PHKG2	AL365330.1	0.520429	1.82426e-38	postive
ANGPTL7	AP003170.3	0.713848	1.66194e-84	postive
TUBE1	AP003170.3	0.638724	1.1532e-62	postive
GABPB1	AP003170.3	0.636402	4.37403e-62	postive
PIK3CA	AP003170.3	0.518973	3.17856e-38	postive
LINC00472	AP003170.3	0.674637	2.68779e-72	postive
ATM	AP003170.3	0.766766	1.10386e-104	postive
FBXW7	AP003170.3	0.537878	1.89716e-41	postive
ANGPTL7	MACC1-AS1	0.84294	1.32669e-145	postive
KLHL24	MACC1-AS1	0.53429	8.05018e-41	postive
TUBE1	MACC1-AS1	0.602384	3.84194e-54	postive
IREB2	MACC1-AS1	0.595784	1.0399e-52	postive
GABPB1	MACC1-AS1	0.718114	5.8509e-86	postive
PIK3CA	MACC1-AS1	0.648214	4.3953e-65	postive
ZEB1	MACC1-AS1	0.607161	3.3635e-55	postive
MAPK8	MACC1-AS1	0.520654	1.67377e-38	postive
LINC00472	MACC1-AS1	0.681353	2.98102e-74	postive
ATM	MACC1-AS1	0.777327	2.31128e-109	postive
FBXW7	MACC1-AS1	0.620758	2.60173e-58	postive
BACH1	MACC1-AS1	0.512237	4.0085e-37	postive
HELLS	AL122035.2	0.596907	5.96332e-53	postive
ANGPTL7	AL122035.2	0.700559	3.81804e-80	postive
TUBE1	AL122035.2	0.651495	6.11422e-66	postive
GABPB1	AL122035.2	0.628753	3.25955e-60	postive
PIK3CA	AL122035.2	0.563846	3.17799e-46	postive
ZEB1	AL122035.2	0.545427	8.56049e-43	postive
LINC00472	AL122035.2	0.535611	4.73733e-41	postive
ATM	AL122035.2	0.73623	1.91634e-92	postive
FBXW7	AL122035.2	0.558729	2.99718e-45	postive
ANGPTL7	AL731567.1	0.545041	1.00517e-42	postive
ALOX5	AL731567.1	0.586775	8.30575e-51	postive
ANGPTL7	AC022400.4	0.706892	3.41894e-82	postive
TUBE1	AC022400.4	0.64156	2.2277e-63	postive
IREB2	AC022400.4	0.541205	4.88906e-42	postive
GABPB1	AC022400.4	0.663158	4.50542e-69	postive
PIK3CA	AC022400.4	0.511593	5.09284e-37	postive
ZEB1	AC022400.4	0.528912	6.80187e-40	postive
MAPK8	AC022400.4	0.603784	1.88928e-54	postive
LINC00472	AC022400.4	0.683303	7.88203e-75	postive
ATM	AC022400.4	0.770491	2.63846e-106	postive
FBXW7	AC022400.4	0.576442	1.07038e-48	postive
LINC00472	AC091544.2	0.527012	1.43228e-39	postive
HELLS	AC008115.3	0.526521	1.73501e-39	postive
ANGPTL7	AC008115.3	0.844147	2.01769e-146	postive
KLHL24	AC008115.3	0.569289	2.79744e-47	postive
TUBE1	AC008115.3	0.63601	5.47143e-62	postive
IREB2	AC008115.3	0.569537	2.50194e-47	postive
GABPB1	AC008115.3	0.788991	7.70732e-115	postive
PIK3CA	AC008115.3	0.705771	7.95324e-82	postive
ZEB1	AC008115.3	0.66699	3.92078e-70	postive
MAPK8	AC008115.3	0.528562	7.80428e-40	postive
LINC00472	AC008115.3	0.708899	7.4718e-83	postive
ATM	AC008115.3	0.849948	1.8842e-150	postive
FBXW7	AC008115.3	0.65144	6.31971e-66	postive
BACH1	AC008115.3	0.560748	1.24212e-45	postive
HELLS	AC093423.2	0.550223	1.14746e-43	postive
ANGPTL7	AC093423.2	0.932674	3.4759e-238	postive
KLHL24	AC093423.2	0.534435	7.59476e-41	postive
TUBE1	AC093423.2	0.636494	4.14998e-62	postive
IREB2	AC093423.2	0.589248	2.53038e-51	postive
GABPB1	AC093423.2	0.808735	5.97677e-125	postive
PIK3CA	AC093423.2	0.715006	6.74475e-85	postive
ZEB1	AC093423.2	0.67084	3.249e-71	postive
MAPK8	AC093423.2	0.548134	2.76433e-43	postive
LINC00472	AC093423.2	0.715473	4.68135e-85	postive
ATM	AC093423.2	0.850168	1.31479e-150	postive
FBXW7	AC093423.2	0.632349	4.36073e-61	postive
BACH1	AC093423.2	0.590827	1.17783e-51	postive
HELLS	AC010536.2	0.504646	6.52116e-36	postive
ANGPTL7	AC010536.2	0.849154	6.86976e-150	postive
TUBE1	AC010536.2	0.632056	5.1428e-61	postive
IREB2	AC010536.2	0.574896	2.18161e-48	postive
GABPB1	AC010536.2	0.726822	5.19373e-89	postive
PIK3CA	AC010536.2	0.612004	2.72737e-56	postive
ZEB1	AC010536.2	0.601078	7.42501e-54	postive
MAPK8	AC010536.2	0.548659	2.21783e-43	postive
LINC00472	AC010536.2	0.773873	8.35388e-108	postive
ATM	AC010536.2	0.781972	1.67154e-111	postive
FBXW7	AC010536.2	0.601395	6.32835e-54	postive
ANGPTL7	AC004908.1	0.500177	3.26077e-35	postive
ATM	AC004908.1	0.510048	9.02537e-37	postive
ZEB1	TBX5-AS1	0.524385	3.98116e-39	postive
LINC00472	AC012317.1	0.722377	1.93995e-87	postive
ANGPTL7	AC016831.1	0.815465	1.13967e-128	postive
KLHL24	AC016831.1	0.519661	2.44587e-38	postive
TUBE1	AC016831.1	0.551719	6.08983e-44	postive
IREB2	AC016831.1	0.537263	2.43269e-41	postive
GABPB1	AC016831.1	0.725804	1.19728e-88	postive
PIK3CA	AC016831.1	0.644635	3.67466e-64	postive
ZEB1	AC016831.1	0.605462	8.03664e-55	postive
LINC00472	AC016831.1	0.749665	1.30679e-97	postive
ATM	AC016831.1	0.784674	8.99569e-113	postive
FBXW7	AC016831.1	0.611388	3.76338e-56	postive
BACH1	AC016831.1	0.524018	4.58774e-39	postive
ANGPTL7	AC124319.2	0.680915	4.01181e-74	postive
TUBE1	AC124319.2	0.509154	1.25506e-36	postive
GABPB1	AC124319.2	0.571095	1.23675e-47	postive
PIK3CA	AC124319.2	0.522545	8.10009e-39	postive
LINC00472	AC124319.2	0.536655	3.11053e-41	postive
ATM	AC124319.2	0.674175	3.64567e-72	postive
FBXW7	AC124319.2	0.506515	3.30329e-36	postive
ANGPTL7	RRN3P2	0.859624	1.44314e-157	postive
TUBE1	RRN3P2	0.665821	8.28762e-70	postive
IREB2	RRN3P2	0.523058	6.64928e-39	postive
GABPB1	RRN3P2	0.73817	3.60044e-93	postive
PIK3CA	RRN3P2	0.65121	7.26196e-66	postive
FLT3	RRN3P2	0.505275	5.18988e-36	postive
ATG7	RRN3P2	0.513735	2.2927e-37	postive
ZEB1	RRN3P2	0.719194	2.48341e-86	postive
LINC00472	RRN3P2	0.702313	1.04751e-80	postive
TLR4	RRN3P2	0.563094	4.43139e-46	postive
ATM	RRN3P2	0.841836	7.31817e-145	postive
FBXW7	RRN3P2	0.628371	4.03005e-60	postive
BACH1	RRN3P2	0.535586	4.78527e-41	postive
ANGPTL7	SEPSECS-AS1	0.668137	1.87391e-70	postive
TUBE1	SEPSECS-AS1	0.625448	2.02453e-59	postive
GABPB1	SEPSECS-AS1	0.620026	3.86079e-58	postive
MAPK8	SEPSECS-AS1	0.501118	2.32847e-35	postive
LINC00472	SEPSECS-AS1	0.562383	6.06187e-46	postive
ATM	SEPSECS-AS1	0.643938	5.54025e-64	postive
ANGPTL7	PKP4-AS1	0.505055	5.62137e-36	postive
HELLS	AC127024.2	0.566213	1.11057e-46	postive
ANGPTL7	AC127024.2	0.769016	1.16701e-105	postive
TUBE1	AC127024.2	0.526586	1.69124e-39	postive
IREB2	AC127024.2	0.534546	7.26347e-41	postive
GABPB1	AC127024.2	0.658923	6.41578e-68	postive
PIK3CA	AC127024.2	0.54962	1.48035e-43	postive
LINC00472	AC127024.2	0.663029	4.88556e-69	postive
ATM	AC127024.2	0.71264	4.24104e-84	postive
FBXW7	AC127024.2	0.617739	1.31619e-57	postive
RB1	GRK5-IT1	0.518478	3.83788e-38	postive
HELLS	GRK5-IT1	0.523524	5.55451e-39	postive
ANGPTL7	GRK5-IT1	0.879782	2.85516e-174	postive
KLHL24	GRK5-IT1	0.556458	8.01479e-45	postive
TUBE1	GRK5-IT1	0.658704	7.35555e-68	postive
IREB2	GRK5-IT1	0.625628	1.83348e-59	postive
GABPB1	GRK5-IT1	0.779254	3.03395e-110	postive
PIK3CA	GRK5-IT1	0.706484	4.65187e-82	postive
ZEB1	GRK5-IT1	0.724135	4.67352e-88	postive
MAPK8	GRK5-IT1	0.58046	1.65161e-49	postive
LINC00472	GRK5-IT1	0.881102	1.81193e-175	postive
ATM	GRK5-IT1	0.815079	1.88017e-128	postive
FBXW7	GRK5-IT1	0.614498	7.35699e-57	postive
BACH1	GRK5-IT1	0.592935	4.21764e-52	postive
ANGPTL7	C9orf147	0.77736	2.23149e-109	postive
KLHL24	C9orf147	0.537174	2.52226e-41	postive
TUBE1	C9orf147	0.623276	6.63961e-59	postive
IREB2	C9orf147	0.561623	8.46437e-46	postive
GABPB1	C9orf147	0.695866	1.16026e-78	postive
PIK3CA	C9orf147	0.554899	1.56723e-44	postive
ZEB1	C9orf147	0.535478	4.9966e-41	postive
MAPK8	C9orf147	0.537649	2.08158e-41	postive
LINC00472	C9orf147	0.770871	1.79465e-106	postive
ATM	C9orf147	0.766265	1.81507e-104	postive
FBXW7	C9orf147	0.591025	1.0698e-51	postive
ATM	AC068620.1	0.501438	2.07552e-35	postive
RB1	AC073569.1	0.52201	9.95088e-39	postive
HELLS	AC073569.1	0.559065	2.58987e-45	postive
ANGPTL7	AC073569.1	0.936456	1.18348e-244	postive
KLHL24	AC073569.1	0.562557	5.61389e-46	postive
TUBE1	AC073569.1	0.695716	1.29331e-78	postive
IREB2	AC073569.1	0.640299	4.63677e-63	postive
GABPB1	AC073569.1	0.811273	2.46225e-126	postive
PIK3CA	AC073569.1	0.722683	1.51565e-87	postive
ZEB1	AC073569.1	0.71039	2.3947e-83	postive
MAPK8	AC073569.1	0.584389	2.59015e-50	postive
LINC00472	AC073569.1	0.816309	3.79956e-129	postive
ATM	AC073569.1	0.880402	7.85237e-175	postive
FBXW7	AC073569.1	0.66156	1.23321e-68	postive
BACH1	AC073569.1	0.630033	1.59817e-60	postive
ANGPTL7	AC027097.2	0.751903	1.67371e-98	postive
KLHL24	AC027097.2	0.545858	7.15723e-43	postive
TUBE1	AC027097.2	0.604708	1.18063e-54	postive
GABPB1	AC027097.2	0.701206	2.37202e-80	postive
PIK3CA	AC027097.2	0.616462	2.59835e-57	postive
ZEB1	AC027097.2	0.636147	5.05879e-62	postive
MAPK8	AC027097.2	0.502997	1.18438e-35	postive
LINC00472	AC027097.2	0.645828	1.81635e-64	postive
ATM	AC027097.2	0.760553	4.80084e-102	postive
FBXW7	AC027097.2	0.607792	2.43045e-55	postive
ANGPTL7	AC126118.1	0.702976	6.40649e-81	postive
TUBE1	AC126118.1	0.639696	6.57557e-63	postive
GABPB1	AC126118.1	0.602144	4.3377e-54	postive
ZEB1	AC126118.1	0.529284	5.87488e-40	postive
LINC00472	AC126118.1	0.659236	5.28183e-68	postive
ATM	AC126118.1	0.676561	7.48877e-73	postive
FBXW7	AC126118.1	0.531936	2.0581e-40	postive
ANGPTL7	ZKSCAN7-AS1	0.807485	2.824e-124	postive
KLHL24	ZKSCAN7-AS1	0.581357	1.08454e-49	postive
TUBE1	ZKSCAN7-AS1	0.635989	5.53773e-62	postive
IREB2	ZKSCAN7-AS1	0.622519	1.00229e-58	postive
GABPB1	ZKSCAN7-AS1	0.746781	1.79057e-96	postive
PIK3CA	ZKSCAN7-AS1	0.701112	2.54091e-80	postive
ZEB1	ZKSCAN7-AS1	0.675936	1.13548e-72	postive
MAPK8	ZKSCAN7-AS1	0.558883	2.80329e-45	postive
LINC00472	ZKSCAN7-AS1	0.722982	1.19043e-87	postive
ATM	ZKSCAN7-AS1	0.801539	3.9232e-121	postive
FBXW7	ZKSCAN7-AS1	0.643096	9.07744e-64	postive
BACH1	ZKSCAN7-AS1	0.568493	4.00262e-47	postive
HELLS	AC010300.1	0.546789	4.85442e-43	postive
ANGPTL7	AC010300.1	0.802939	7.30217e-122	postive
KLHL24	AC010300.1	0.557049	6.20879e-45	postive
TUBE1	AC010300.1	0.590784	1.2029e-51	postive
IREB2	AC010300.1	0.563241	4.15211e-46	postive
GABPB1	AC010300.1	0.722396	1.91099e-87	postive
PIK3CA	AC010300.1	0.589691	2.04232e-51	postive
ZEB1	AC010300.1	0.529214	6.0382e-40	postive
MAPK8	AC010300.1	0.523858	4.88085e-39	postive
LINC00472	AC010300.1	0.635225	8.55924e-62	postive
ATM	AC010300.1	0.754369	1.69401e-99	postive
FBXW7	AC010300.1	0.607754	2.47808e-55	postive
HELLS	AC009690.2	0.515753	1.07539e-37	postive
ANGPTL7	AC009690.2	0.707869	1.6333e-82	postive
TUBE1	AC009690.2	0.672395	1.17593e-71	postive
IREB2	AC009690.2	0.504662	6.48445e-36	postive
GABPB1	AC009690.2	0.644515	3.94366e-64	postive
LINC00472	AC009690.2	0.575657	1.53726e-48	postive
ATM	AC009690.2	0.716159	2.73256e-85	postive
FBXW7	AC009690.2	0.565039	1.87318e-46	postive
HELLS	AC079684.1	0.664073	2.52267e-69	postive
ANGPTL7	AC079684.1	0.734031	1.2531e-91	postive
TUBE1	AC079684.1	0.683947	5.07036e-75	postive
IREB2	AC079684.1	0.555322	1.30717e-44	postive
GABPB1	AC079684.1	0.742877	5.84594e-95	postive
PIK3CA	AC079684.1	0.575799	1.43959e-48	postive
MAPK8	AC079684.1	0.586975	7.54852e-51	postive
LINC00472	AC079684.1	0.596826	6.207e-53	postive
ATM	AC079684.1	0.719392	2.12212e-86	postive
FBXW7	AC079684.1	0.58088	1.35667e-49	postive
BACH1	AC079684.1	0.517891	4.79515e-38	postive
RB1	AC092574.2	0.520868	1.54244e-38	postive
HELLS	AC092574.2	0.603474	2.21172e-54	postive
ANGPTL7	AC092574.2	0.893553	1.62976e-187	postive
KLHL24	AC092574.2	0.52298	6.85019e-39	postive
TUBE1	AC092574.2	0.626363	1.22339e-59	postive
IREB2	AC092574.2	0.633353	2.47462e-61	postive
GABPB1	AC092574.2	0.776788	4.05909e-109	postive
PIK3CA	AC092574.2	0.643709	6.33538e-64	postive
ZEB1	AC092574.2	0.592374	5.54726e-52	postive
MAPK8	AC092574.2	0.560934	1.14525e-45	postive
LINC00472	AC092574.2	0.699603	7.69536e-80	postive
ATM	AC092574.2	0.824786	4.42402e-134	postive
FBXW7	AC092574.2	0.653949	1.37613e-66	postive
BACH1	AC092574.2	0.530836	3.18305e-40	postive
RB1	AC131182.1	0.510836	6.7426e-37	postive
HELLS	AC131182.1	0.531748	2.21769e-40	postive
ANGPTL7	AC131182.1	0.891798	9.96707e-186	postive
KLHL24	AC131182.1	0.500839	2.5733e-35	postive
TUBE1	AC131182.1	0.674144	3.72171e-72	postive
IREB2	AC131182.1	0.617511	1.48629e-57	postive
GABPB1	AC131182.1	0.735611	3.25866e-92	postive
PIK3CA	AC131182.1	0.648448	3.82072e-65	postive
ZEB1	AC131182.1	0.648308	4.15493e-65	postive
MAPK8	AC131182.1	0.554798	1.63668e-44	postive
LINC00472	AC131182.1	0.885414	1.76096e-179	postive
ATM	AC131182.1	0.841568	1.10599e-144	postive
FBXW7	AC131182.1	0.622833	8.45359e-59	postive
BACH1	AC131182.1	0.543457	1.93632e-42	postive
ANGPTL7	AP003392.1	0.523708	5.17227e-39	postive
TUBE1	AP003392.1	0.540446	6.66933e-42	postive
ATM	AP003392.1	0.662232	8.08275e-69	postive
ANGPTL7	AC025175.1	0.506574	3.23286e-36	postive
HNF4A	AC016735.1	0.601334	6.52719e-54	postive
HELLS	LINC01409	0.611845	2.9645e-56	postive
ANGPTL7	LINC01409	0.867427	1.04807e-163	postive
KLHL24	LINC01409	0.546043	6.62611e-43	postive
TUBE1	LINC01409	0.700455	4.11859e-80	postive
IREB2	LINC01409	0.620143	3.62566e-58	postive
GABPB1	LINC01409	0.768318	2.35022e-105	postive
PIK3CA	LINC01409	0.623576	5.63919e-59	postive
ZEB1	LINC01409	0.581115	1.21498e-49	postive
MAPK8	LINC01409	0.568893	3.34302e-47	postive
LINC00472	LINC01409	0.705242	1.18209e-81	postive
ATM	LINC01409	0.851306	2.02881e-151	postive
FBXW7	LINC01409	0.626905	9.07616e-60	postive
BACH1	LINC01409	0.512635	3.45649e-37	postive
ANGPTL7	AC073073.2	0.611442	3.65852e-56	postive
TUBE1	AC073073.2	0.599906	1.3372e-53	postive
GABPB1	AC073073.2	0.552188	4.99101e-44	postive
LINC00472	AC073073.2	0.533596	1.06247e-40	postive
ATM	AC073073.2	0.639612	6.90343e-63	postive
HELLS	AL731563.3	0.556779	6.97834e-45	postive
ANGPTL7	AL731563.3	0.798115	2.26472e-119	postive
KLHL24	AL731563.3	0.522448	8.41003e-39	postive
TUBE1	AL731563.3	0.667559	2.71852e-70	postive
IREB2	AL731563.3	0.556538	7.74188e-45	postive
GABPB1	AL731563.3	0.748391	4.17121e-97	postive
PIK3CA	AL731563.3	0.585878	1.27513e-50	postive
ZEB1	AL731563.3	0.575496	1.65517e-48	postive
MAPK8	AL731563.3	0.585646	1.42471e-50	postive
LINC00472	AL731563.3	0.687271	5.09912e-76	postive
ATM	AL731563.3	0.827	2.05687e-135	postive
FBXW7	AL731563.3	0.614115	9.00075e-57	postive
HELLS	AC090607.1	0.544439	1.28996e-42	postive
ANGPTL7	AC090607.1	0.862034	2.01223e-159	postive
KLHL24	AC090607.1	0.514694	1.60096e-37	postive
TUBE1	AC090607.1	0.729648	5.00579e-90	postive
IREB2	AC090607.1	0.648476	3.75798e-65	postive
SP1	AC090607.1	0.506677	3.11319e-36	postive
GABPB1	AC090607.1	0.745182	7.52043e-96	postive
PIK3CA	AC090607.1	0.657133	1.9469e-67	postive
ZEB1	AC090607.1	0.669922	5.90433e-71	postive
MAPK8	AC090607.1	0.569323	2.75439e-47	postive
LINC00472	AC090607.1	0.821179	5.9823e-132	postive
ATM	AC090607.1	0.867375	1.15563e-163	postive
FBXW7	AC090607.1	0.66462	1.78164e-69	postive
BACH1	AC090607.1	0.566842	8.38787e-47	postive
ANGPTL7	AL031846.2	0.55885	2.84338e-45	postive
TUBE1	AL031846.2	0.554694	1.71156e-44	postive
LINC00472	AL031846.2	0.554274	2.04891e-44	postive
ATM	AL031846.2	0.610558	5.80195e-56	postive
ANGPTL7	AGAP1-IT1	0.726321	7.84069e-89	postive
IREB2	AGAP1-IT1	0.525764	2.3302e-39	postive
GABPB1	AGAP1-IT1	0.650374	1.2027e-65	postive
PIK3CA	AGAP1-IT1	0.520119	2.05376e-38	postive
MAPK8	AGAP1-IT1	0.520229	1.96945e-38	postive
LINC00472	AGAP1-IT1	0.754902	1.02905e-99	postive
ATM	AGAP1-IT1	0.705644	8.74789e-82	postive
FBXW7	AGAP1-IT1	0.583233	4.48031e-50	postive
HELLS	MCM3AP-AS1	0.673352	6.27471e-72	postive
ANGPTL7	MCM3AP-AS1	0.80362	3.2041e-122	postive
KLHL24	MCM3AP-AS1	0.51888	3.29324e-38	postive
TUBE1	MCM3AP-AS1	0.691544	2.54124e-77	postive
IREB2	MCM3AP-AS1	0.607492	2.83608e-55	postive
GABPB1	MCM3AP-AS1	0.740305	5.616e-94	postive
PIK3CA	MCM3AP-AS1	0.567939	5.13319e-47	postive
MAPK8	MCM3AP-AS1	0.580672	1.49534e-49	postive
LINC00472	MCM3AP-AS1	0.648218	4.38281e-65	postive
ATM	MCM3AP-AS1	0.831841	2.14711e-138	postive
FBXW7	MCM3AP-AS1	0.61574	3.81259e-57	postive
BACH1	MCM3AP-AS1	0.500734	2.67128e-35	postive
RB1	AL035071.2	0.520078	2.08593e-38	postive
HELLS	AL035071.2	0.614142	8.87361e-57	postive
ANGPTL7	AL035071.2	0.917709	7.55645e-216	postive
KLHL24	AL035071.2	0.574434	2.69714e-48	postive
TUBE1	AL035071.2	0.680275	6.19031e-74	postive
IREB2	AL035071.2	0.663029	4.88814e-69	postive
GABPB1	AL035071.2	0.81222	7.39618e-127	postive
PIK3CA	AL035071.2	0.708662	8.94877e-83	postive
ZEB1	AL035071.2	0.662076	8.91446e-69	postive
MAPK8	AL035071.2	0.5967	6.60751e-53	postive
LINC00472	AL035071.2	0.77861	5.99367e-110	postive
ATM	AL035071.2	0.884675	8.80952e-179	postive
FBXW7	AL035071.2	0.673528	5.58583e-72	postive
BACH1	AL035071.2	0.585786	1.33238e-50	postive
IL33	AL512328.1	0.511531	5.21156e-37	postive
LINC00472	AL512328.1	0.703821	3.41849e-81	postive
ANGPTL7	AC012186.2	0.571517	1.02095e-47	postive
ATM	AC012186.2	0.546869	4.69457e-43	postive
HELLS	AC113398.2	0.558851	2.84245e-45	postive
ANGPTL7	AC113398.2	0.798157	2.15618e-119	postive
TUBE1	AC113398.2	0.603289	2.42982e-54	postive
IREB2	AC113398.2	0.577337	7.07533e-49	postive
GABPB1	AC113398.2	0.663086	4.71283e-69	postive
PIK3CA	AC113398.2	0.513073	2.93628e-37	postive
MAPK8	AC113398.2	0.504186	7.70321e-36	postive
LINC00472	AC113398.2	0.710686	1.90852e-83	postive
ATM	AC113398.2	0.76629	1.76965e-104	postive
FBXW7	AC113398.2	0.581746	9.03041e-50	postive
HELLS	AL359921.1	0.509709	1.02278e-36	postive
ANGPTL7	AL359921.1	0.710267	2.63133e-83	postive
TUBE1	AL359921.1	0.59388	2.65406e-52	postive
GABPB1	AL359921.1	0.638521	1.29592e-62	postive
PIK3CA	AL359921.1	0.542698	2.6479e-42	postive
LINC00472	AL359921.1	0.601452	6.14984e-54	postive
ATM	AL359921.1	0.702759	7.52789e-81	postive
FBXW7	AL359921.1	0.520708	1.63978e-38	postive
ANGPTL7	AC008735.4	0.596918	5.93109e-53	postive
ZNF419	AC008735.4	0.541449	4.42316e-42	postive
TUBE1	AC008735.4	0.574326	2.83396e-48	postive
GABPB1	AC008735.4	0.523968	4.67741e-39	postive
LINC00472	AC008735.4	0.536699	3.05522e-41	postive
ATM	AC008735.4	0.615214	5.03851e-57	postive
ANGPTL7	XIST	0.561564	8.68761e-46	postive
GABPB1	XIST	0.500494	2.91102e-35	postive
ATM	XIST	0.585997	1.20471e-50	postive
HELLS	MAL2-AS1	0.519813	2.30867e-38	postive
ANGPTL7	MAL2-AS1	0.858878	5.32397e-157	postive
KLHL24	MAL2-AS1	0.56157	8.6645e-46	postive
TUBE1	MAL2-AS1	0.651491	6.12928e-66	postive
IREB2	MAL2-AS1	0.6133	1.38283e-56	postive
SP1	MAL2-AS1	0.503404	1.0224e-35	postive
GABPB1	MAL2-AS1	0.763708	2.24705e-103	postive
PIK3CA	MAL2-AS1	0.704292	2.40604e-81	postive
ZEB1	MAL2-AS1	0.708584	9.50014e-83	postive
MAPK8	MAL2-AS1	0.565021	1.88805e-46	postive
LINC00472	MAL2-AS1	0.897613	9.06932e-192	postive
ATM	MAL2-AS1	0.841043	2.47489e-144	postive
FBXW7	MAL2-AS1	0.624924	2.69898e-59	postive
BACH1	MAL2-AS1	0.587223	6.70316e-51	postive
HELLS	AC107081.1	0.646578	1.16458e-64	postive
ANGPTL7	AC107081.1	0.740837	3.52538e-94	postive
TUBE1	AC107081.1	0.592203	6.03029e-52	postive
GABPB1	AC107081.1	0.683735	5.86417e-75	postive
PIK3CA	AC107081.1	0.505431	4.90313e-36	postive
LINC00472	AC107081.1	0.506478	3.34792e-36	postive
ATM	AC107081.1	0.667847	2.25941e-70	postive
FBXW7	AC107081.1	0.566187	1.1237e-46	postive
PHKG2	AC087289.2	0.532202	1.85159e-40	postive
EGLN2	AC087289.2	0.507137	2.6312e-36	postive
TAZ	AC087289.2	0.57998	2.06717e-49	postive
RB1	AC087749.2	0.505774	4.32785e-36	postive
HELLS	AC087749.2	0.519982	2.16397e-38	postive
ANGPTL7	AC087749.2	0.854183	1.67451e-153	postive
KLHL24	AC087749.2	0.560881	1.17231e-45	postive
TUBE1	AC087749.2	0.590745	1.22569e-51	postive
IREB2	AC087749.2	0.60411	1.60102e-54	postive
GABPB1	AC087749.2	0.724569	3.28303e-88	postive
PIK3CA	AC087749.2	0.704772	1.68053e-81	postive
ZEB1	AC087749.2	0.63091	9.78463e-61	postive
MAPK8	AC087749.2	0.526372	1.83868e-39	postive
LINC00472	AC087749.2	0.804261	1.47431e-122	postive
ATM	AC087749.2	0.788043	2.2125e-114	postive
FBXW7	AC087749.2	0.646633	1.12669e-64	postive
BACH1	AC087749.2	0.596831	6.19234e-53	postive
HELLS	AP000866.6	0.569627	2.40212e-47	postive
ANGPTL7	AP000866.6	0.836998	1.12046e-141	postive
TUBE1	AP000866.6	0.711366	1.13222e-83	postive
IREB2	AP000866.6	0.580521	1.60535e-49	postive
GABPB1	AP000866.6	0.736319	1.77613e-92	postive
PIK3CA	AP000866.6	0.591884	7.04392e-52	postive
ZEB1	AP000866.6	0.612032	2.68797e-56	postive
MAPK8	AP000866.6	0.547174	4.13219e-43	postive
LINC00472	AP000866.6	0.756058	3.47406e-100	postive
ATM	AP000866.6	0.848798	1.2232e-149	postive
FBXW7	AP000866.6	0.564478	2.4021e-46	postive
ANGPTL7	AC009950.1	0.673625	5.24092e-72	postive
TUBE1	AC009950.1	0.52526	2.83492e-39	postive
GABPB1	AC009950.1	0.58636	1.01324e-50	postive
LINC00472	AC009950.1	0.548563	2.3088e-43	postive
ATM	AC009950.1	0.683608	6.39632e-75	postive
ANGPTL7	AC005224.3	0.553302	3.10442e-44	postive
PIK3CA	AC005224.3	0.548094	2.81143e-43	postive
HILPDA	AC010655.2	0.656261	3.33521e-67	postive
KRAS	RASSF8-AS1	0.523568	5.45922e-39	postive
HERPUD1	LINC00582	0.617348	1.62141e-57	postive
ANGPTL7	GHRLOS	0.72694	4.71281e-89	postive
TUBE1	GHRLOS	0.577081	7.96274e-49	postive
GABPB1	GHRLOS	0.606018	6.04713e-55	postive
LINC00472	GHRLOS	0.57696	8.42197e-49	postive
ATM	GHRLOS	0.685699	1.51696e-75	postive
FBXW7	GHRLOS	0.577329	7.10114e-49	postive
HELLS	AC022211.1	0.510823	6.77474e-37	postive
ANGPTL7	AC022211.1	0.711377	1.12298e-83	postive
TUBE1	AC022211.1	0.539939	8.20455e-42	postive
IREB2	AC022211.1	0.503825	8.78073e-36	postive
GABPB1	AC022211.1	0.670628	3.73198e-71	postive
PIK3CA	AC022211.1	0.602023	4.61092e-54	postive
ZEB1	AC022211.1	0.542259	3.17237e-42	postive
MAPK8	AC022211.1	0.521281	1.31668e-38	postive
LINC00472	AC022211.1	0.667071	3.72128e-70	postive
ATM	AC022211.1	0.687104	5.72599e-76	postive
FBXW7	AC022211.1	0.544547	1.23351e-42	postive
ANGPTL7	AC092953.2	0.662216	8.16516e-69	postive
KLHL24	AC092953.2	0.523995	4.63004e-39	postive
TUBE1	AC092953.2	0.595223	1.37122e-52	postive
SP1	AC092953.2	0.521883	1.04511e-38	postive
GABPB1	AC092953.2	0.566189	1.12255e-46	postive
PIK3CA	AC092953.2	0.631217	8.23782e-61	postive
ZEB1	AC092953.2	0.582446	6.49565e-50	postive
LINC00472	AC092953.2	0.671515	2.09196e-71	postive
ATM	AC092953.2	0.597575	4.28144e-53	postive
FBXW7	AC092953.2	0.507906	1.98507e-36	postive
MYB	PCAT1	0.825158	2.6506e-134	postive
TAZ	SNHG11	0.506766	3.01327e-36	postive
ANGPTL7	AC124016.1	0.609472	1.01962e-55	postive
TUBE1	AC124016.1	0.527092	1.388e-39	postive
GABPB1	AC124016.1	0.548369	2.50556e-43	postive
LINC00472	AC124016.1	0.546792	4.84905e-43	postive
ATM	AC124016.1	0.542375	3.0249e-42	postive
ANGPTL7	AC011510.1	0.838815	7.33639e-143	postive
KLHL24	AC011510.1	0.514186	1.93668e-37	postive
TUBE1	AC011510.1	0.613847	1.03681e-56	postive
IREB2	AC011510.1	0.558845	2.84961e-45	postive
GABPB1	AC011510.1	0.722631	1.58055e-87	postive
PIK3CA	AC011510.1	0.710761	1.80178e-83	postive
ZEB1	AC011510.1	0.736054	2.22959e-92	postive
MAPK8	AC011510.1	0.51081	6.80887e-37	postive
LINC00472	AC011510.1	0.814511	3.92178e-128	postive
ATM	AC011510.1	0.800556	1.26633e-120	postive
FBXW7	AC011510.1	0.606644	4.38476e-55	postive
BACH1	AC011510.1	0.582606	6.02322e-50	postive
HELLS	AC092535.2	0.543047	2.29289e-42	postive
ANGPTL7	AC092535.2	0.70193	1.39019e-80	postive
IREB2	AC092535.2	0.536215	3.71474e-41	postive
GABPB1	AC092535.2	0.613092	1.54216e-56	postive
ATM	AC092535.2	0.626699	1.01657e-59	postive
FBXW7	AC092535.2	0.575848	1.40785e-48	postive
DPP4	HAGLR	0.504796	6.17499e-36	postive
ANGPTL7	AC008035.1	0.640808	3.45098e-63	postive
GABPB1	AC008035.1	0.613226	1.43762e-56	postive
[truncated: 13,821 more rows]

## Sheet: Trainrisk
id	riskScore	risk
TCGA-78-7160	1.05017	high
TCGA-05-4425	1.17362	high
TCGA-55-8087	0.464331	low
TCGA-55-6986	0.724106	low
TCGA-35-4123	1.84424	high
TCGA-55-7576	1.11872	high
TCGA-64-5781	0.903177	high
TCGA-86-6851	0.545723	low
TCGA-NJ-A4YF	0.374625	low
TCGA-05-4389	1.35731	high
TCGA-97-7546	0.634125	low
TCGA-MN-A4N1	0.728044	low
TCGA-55-7570	1.39621	high
TCGA-44-3917	0.110899	low
TCGA-86-8281	0.0139686	low
TCGA-44-2662	0.171017	low
TCGA-93-A4JQ	1.01273	high
TCGA-97-8176	1.28514	high
TCGA-86-8280	0.439219	low
TCGA-MP-A4T8	0.688173	low
TCGA-J2-8192	0.527069	low
TCGA-44-6147	0.141314	low
TCGA-86-7711	0.87477	high
TCGA-44-2666	0.553455	low
TCGA-69-8453	0.42857	low
TCGA-44-8119	0.939886	high
TCGA-49-AAR3	0.880332	high
TCGA-38-4632	0.966796	high
TCGA-99-8033	1.29291	high
TCGA-05-4244	0.903766	high
TCGA-91-8497	0.840126	high
TCGA-86-8055	0.772034	high
TCGA-95-7567	0.702924	low
TCGA-99-AA5R	0.196431	low
TCGA-55-8089	1.56968	high
TCGA-69-A59K	0.647911	low
TCGA-78-7153	0.800926	high
TCGA-69-8254	0.795347	high
TCGA-J2-A4AE	0.496135	low
TCGA-93-A4JN	0.430207	low
TCGA-J2-8194	0.684211	low
TCGA-55-6712	1.41561	high
TCGA-50-5049	0.503957	low
TCGA-49-4510	0.624108	low
TCGA-73-4666	1.5379	high
TCGA-MP-A5C7	0.280728	low
TCGA-55-7994	0.561038	low
TCGA-95-7039	0.81372	high
TCGA-78-7156	0.632321	low
TCGA-44-7661	1.29228	high
TCGA-69-7765	0.648323	low
TCGA-MP-A4SW	0.70569	low
TCGA-78-7633	0.960135	high
TCGA-55-6983	0.866156	high
TCGA-97-A4M0	0.621985	low
TCGA-86-A4D0	1.24273	high
TCGA-73-4662	0.67747	low
TCGA-62-8399	0.155715	low
TCGA-44-7671	0.266695	low
TCGA-97-7552	0.679659	low
TCGA-44-2657	0.650001	low
TCGA-55-8204	0.487304	low
TCGA-91-8496	0.528277	low
TCGA-35-3615	0.273437	low
TCGA-55-8096	0.79481	high
TCGA-67-6215	0.556728	low
TCGA-53-A4EZ	0.983839	high
TCGA-78-8660	0.795376	high
TCGA-44-6775	0.362524	low
TCGA-44-A479	0.336562	low
TCGA-55-6970	1.00786	high
TCGA-05-4420	0.916763	high
TCGA-05-4397	2.40088	high
TCGA-53-7626	0.365355	low
TCGA-44-2656	0.240614	low
TCGA-73-A9RS	1.07244	high
TCGA-44-7667	0.987043	high
TCGA-NJ-A55O	0.800491	high
TCGA-55-8301	0.554728	low
TCGA-55-7725	1.15935	high
TCGA-55-8506	0.932241	high
TCGA-50-5931	0.947122	high
TCGA-44-5645	0.0788181	low
TCGA-55-A494	1.26195	high
TCGA-55-7903	0.808855	high
TCGA-55-7724	0.551605	low
TCGA-78-7152	0.73667	low
TCGA-55-7914	1.1595	high
TCGA-97-A4M3	0.472525	low
TCGA-67-3773	0.501831	low
TCGA-73-4659	0.78683	high
TCGA-38-A44F	0.413395	low
TCGA-95-8494	0.362234	low
TCGA-75-5147	0.879858	high
TCGA-55-6982	0.909416	high
TCGA-67-6217	0.360063	low
TCGA-64-5774	1.01512	high
TCGA-78-8640	0.459328	low
TCGA-49-AAR4	1.1476	high
TCGA-55-7907	0.998658	high
TCGA-86-8359	1.43147	high
TCGA-05-4402	0.769043	high
TCGA-50-8459	0.511743	low
TCGA-NJ-A7XG	0.679887	low
TCGA-49-4488	0.985171	high
TCGA-86-8056	0.514624	low
TCGA-78-8655	0.59578	low
TCGA-MP-A4TF	4.51567	high
TCGA-55-8203	0.908711	high
TCGA-91-6848	0.956223	high
TCGA-86-8073	0.373854	low
TCGA-64-5775	1.13255	high
TCGA-44-7659	0.319357	low
TCGA-55-A4DG	0.722441	low
TCGA-86-8054	1.01404	high
TCGA-38-4629	0.99164	high
TCGA-55-8511	0.686112	low
TCGA-44-3398	0.475789	low
TCGA-55-7913	1.4685	high
TCGA-55-1592	0.562889	low
TCGA-05-4249	0.592251	low
TCGA-64-1679	0.770027	high
TCGA-55-6987	0.446805	low
TCGA-55-A48X	0.799875	high
TCGA-86-8673	0.644303	low
TCGA-86-8674	0.281055	low
TCGA-49-6744	0.481798	low
TCGA-44-5643	1.02031	high
TCGA-MP-A4TC	0.613131	low
TCGA-75-6214	1.49527	high
TCGA-69-7763	0.375397	low
TCGA-62-A46V	0.45469	low
TCGA-55-A48Y	0.518031	low
TCGA-55-6642	0.627545	low
TCGA-L9-A8F4	0.571969	low
TCGA-50-5939	0.971461	high
TCGA-55-8510	0.36823	low
TCGA-MN-A4N4	0.408552	low
TCGA-44-7662	0.658859	low
TCGA-95-A4VP	0.601684	low
TCGA-86-8585	0.398257	low
TCGA-95-7562	0.937323	high
TCGA-44-7672	0.712945	low
TCGA-93-A4JO	0.403227	low
TCGA-MP-A4T6	0.617851	low
TCGA-55-8514	0.15046	low
TCGA-50-5944	0.53521	low
TCGA-44-A47B	0.718436	low
TCGA-L4-A4E6	0.243403	low
TCGA-49-4507	1.23453	high
TCGA-75-7027	1.86145	high
TCGA-44-6776	0.149176	low
TCGA-64-1678	1.24846	high
TCGA-64-1677	0.511792	low
TCGA-62-8395	0.678431	low
TCGA-55-7727	0.621192	low
TCGA-73-4675	0.865456	high
TCGA-O1-A52J	0.534496	low
TCGA-05-4396	1.27046	high
TCGA-44-7660	0.984573	high
TCGA-86-8279	0.556984	low
TCGA-97-7937	0.452678	low
TCGA-78-7542	1.44909	high
TCGA-67-3771	0.506461	low
TCGA-78-7163	0.899186	high
TCGA-44-6148	0.435925	low
TCGA-49-4505	0.91058	high
TCGA-97-8552	0.308663	low
TCGA-73-4670	1.25547	high
TCGA-55-A493	1.17541	high
TCGA-49-6745	0.697663	low
TCGA-38-4631	1.83272	high
TCGA-55-7227	0.695546	low
TCGA-55-A57B	0.724443	low
TCGA-MN-A4N5	0.877556	high
TCGA-99-8028	0.674959	low
TCGA-75-5146	0.427967	low
TCGA-55-1596	1.50498	high
TCGA-55-7910	0.669112	low
TCGA-80-5611	0.796373	high
TCGA-73-7499	0.816196	high
TCGA-95-7043	0.993014	high
TCGA-50-5044	0.871606	high
TCGA-J2-A4AG	0.547845	low
TCGA-86-7955	1.17943	high
TCGA-MP-A4SV	0.756467	high
TCGA-L9-A444	0.293604	low
TCGA-55-8615	0.961501	high
TCGA-50-7109	0.677115	low
TCGA-97-A4M1	0.410061	low
TCGA-NJ-A4YP	0.839644	high
TCGA-55-7283	0.630206	low
TCGA-78-7166	1.89723	high
TCGA-91-6847	0.821651	high
TCGA-78-7155	1.50883	high
TCGA-05-4418	2.04546	high
TCGA-80-5608	1.10217	high
TCGA-55-6984	1.37508	high
TCGA-67-3772	0.736423	low
TCGA-86-7954	0.654445	low
TCGA-05-4433	1.38893	high
TCGA-91-6829	1.16035	high
TCGA-05-4432	0.807894	high
TCGA-05-4398	1.01512	high
TCGA-L4-A4E5	0.654498	low
TCGA-93-A4JP	0.266256	low
TCGA-44-2655	0.063146	low
TCGA-78-7539	0.799225	high
TCGA-55-7726	1.40252	high
TCGA-55-6979	0.878238	high
TCGA-75-6212	0.692251	low
TCGA-44-3396	0.528504	low
TCGA-50-8457	0.332402	low
TCGA-49-AARE	0.986912	high
TCGA-49-4487	0.908005	high
TCGA-44-6774	0.795335	high
TCGA-69-8253	0.464946	low
TCGA-86-A4P7	0.833217	high
TCGA-55-7574	0.47178	low
TCGA-NJ-A4YI	0.574218	low
TCGA-55-8620	0.844648	high
TCGA-55-7728	0.355547	low
TCGA-05-4430	0.558125	low
TCGA-49-4486	0.770788	high
TCGA-78-8662	0.8468	high
TCGA-95-8039	0.5948	low
TCGA-69-7764	0.755671	high
TCGA-49-4506	1.97228	high
TCGA-78-7161	4.71371	high
TCGA-49-AAQV	0.832507	high
TCGA-49-6761	1.1445	high
TCGA-93-7348	0.767957	high
TCGA-78-7158	1.0322	high
TCGA-91-6831	0.59698	low
TCGA-97-8175	0.737247	low
TCGA-86-8672	1.03467	high
TCGA-50-6594	1.25901	high
TCGA-86-7714	0.741712	high
TCGA-86-6562	0.947285	high
TCGA-55-8507	0.927537	high
TCGA-93-8067	1.02085	high
TCGA-97-7553	0.366153	low
TCGA-05-4390	1.06149	high
TCGA-86-8668	0.747495	high
TCGA-62-8398	1.80362	high
TCGA-55-8513	0.208395	low
TCGA-55-6975	1.62186	high
TCGA-55-A491	0.595554	low
TCGA-49-AAR9	5.05294	high
TCGA-62-A46R	1.7339	high
TCGA-05-4395	4.15125	high
TCGA-97-A4M7	0.402416	low

## Sheet: Testrisk
id	riskScore	risk
TCGA-49-6743	0.335074	low
TCGA-78-7143	0.960162	high
TCGA-L9-A50W	0.82557	high
TCGA-97-A4M5	0.424807	low
TCGA-35-4122	1.13931	high
TCGA-55-A48Z	0.781047	high
TCGA-NJ-A4YQ	0.46043	low
TCGA-55-6981	0.804333	high
TCGA-62-A471	1.60686	high
TCGA-55-A4DF	1.03895	high
TCGA-50-5946	0.884434	high
TCGA-78-8648	0.633242	low
TCGA-67-3770	0.969766	high
TCGA-50-5936	1.40798	high
TCGA-67-6216	0.523922	low
TCGA-69-7974	0.53493	low
TCGA-55-8207	0.703698	low
TCGA-55-A492	0.186992	low
TCGA-50-8460	0.657964	low
TCGA-NJ-A55A	0.181688	low
TCGA-55-8097	0.47075	low
TCGA-55-A490	0.825064	high
TCGA-MP-A4TK	0.82053	high
TCGA-50-5066	0.701825	low
TCGA-50-5942	0.795239	high
TCGA-MP-A4TE	1.32319	high
TCGA-55-6543	0.753461	high
TCGA-62-A46S	0.574189	low
TCGA-55-6980	0.735997	low
TCGA-64-1680	0.683802	low
TCGA-86-7953	0.557942	low
TCGA-55-8616	0.741847	high
TCGA-73-4668	0.979815	high
TCGA-97-8174	0.800877	high
TCGA-55-6978	0.871463	high
TCGA-05-5715	0.855828	high
TCGA-78-7150	2.02831	high
TCGA-44-2668	2.02168	high
TCGA-55-7815	1.25365	high
TCGA-55-8299	1.35735	high
TCGA-44-4112	0.0101198	low
TCGA-55-7281	0.561412	low
TCGA-50-6597	1.01047	high
TCGA-73-4677	0.178706	low
TCGA-05-4434	1.13868	high
TCGA-55-6972	0.41468	low
TCGA-44-2659	0.596628	low
TCGA-50-5068	0.590761	low
TCGA-86-A4P8	0.334564	low
TCGA-55-8085	0.883943	high
TCGA-50-5935	0.828059	high
TCGA-53-7813	0.991296	high
TCGA-44-6145	0.765864	high
TCGA-44-7670	0.979375	high
TCGA-49-AARO	0.421824	low
TCGA-64-1676	0.626655	low
TCGA-MP-A4SY	0.812568	high
TCGA-73-4676	0.792476	high
TCGA-86-8075	0.751562	high
TCGA-91-6840	1.23494	high
TCGA-44-2665	0.606311	low
TCGA-75-7025	0.540075	low
TCGA-78-7146	1.09641	high
TCGA-91-8499	1.34747	high
TCGA-86-7701	0.772418	high
TCGA-NJ-A55R	1.01208	high
TCGA-95-7944	0.993821	high
TCGA-05-4415	3.97326	high
TCGA-91-6835	0.531915	low
TCGA-50-5930	0.759305	high
TCGA-38-4627	0.738095	low
TCGA-67-4679	0.588424	low
TCGA-55-8619	0.386793	low
TCGA-05-5428	1.15955	high
TCGA-97-7938	0.738092	low
TCGA-50-6590	0.689368	low
TCGA-69-8255	1.14918	high
TCGA-73-7498	0.657497	low
TCGA-78-7148	1.02936	high
TCGA-95-A4VN	1.06345	high
TCGA-MP-A4TD	0.573299	low
TCGA-44-A47A	0.403272	low
TCGA-50-6593	0.995529	high
TCGA-38-4630	1.35714	high
TCGA-78-7540	1.15438	high
TCGA-J2-A4AD	0.850618	high
TCGA-44-6778	0.381356	low
TCGA-50-6592	1.50181	high
TCGA-50-5055	0.721353	low
TCGA-86-8278	0.428296	low
TCGA-05-4250	1.42473	high
TCGA-4B-A93V	1.19384	high
TCGA-86-7713	0.895522	high
TCGA-44-6146	1.11653	high
TCGA-49-4512	0.597952	low
TCGA-97-8177	0.612784	low
TCGA-95-7947	1.18806	high
TCGA-44-6777	0.433263	low
TCGA-55-7816	0.416557	low
TCGA-50-5051	0.79578	high
TCGA-64-5815	0.719514	low
TCGA-55-6985	0.43086	low
TCGA-78-7147	0.935876	high
TCGA-55-8092	0.818989	high
TCGA-86-A456	0.402433	low
TCGA-55-8302	1.3507	high
TCGA-05-4384	0.324674	low
TCGA-97-7941	0.797396	high
TCGA-62-8397	0.714846	low
TCGA-91-6830	0.870715	high
TCGA-91-A4BD	0.577666	low
TCGA-78-7149	0.548542	low
TCGA-78-7535	0.465174	low
TCGA-49-6742	1.83853	high
TCGA-69-7760	0.703411	low
TCGA-05-4405	0.869752	high
TCGA-05-5429	1.2968	high
TCGA-05-4382	0.444743	low
TCGA-49-AARQ	0.354162	low
TCGA-55-8094	1.67962	high
TCGA-49-AAR0	0.440502	low
TCGA-05-4427	0.843847	high
TCGA-86-8076	0.529352	low
TCGA-71-6725	0.534196	low
TCGA-78-7220	1.30074	high
TCGA-35-5375	1.04774	high
TCGA-38-6178	0.875339	high
TCGA-MP-A4T4	0.427025	low
TCGA-55-8206	0.225043	low
TCGA-05-4426	1.17668	high
TCGA-55-8508	0.569903	low
TCGA-99-8025	0.794663	high
TCGA-NJ-A4YG	0.716701	low
TCGA-44-8117	0.838315	high
TCGA-62-A46O	2.66662	high
TCGA-67-3774	0.606196	low
TCGA-86-8358	0.834126	high
TCGA-62-8394	1.2672	high
TCGA-64-1681	0.834536	high
TCGA-49-AARR	0.23891	low
TCGA-38-4625	0.863935	high
TCGA-44-8120	1.14307	high
TCGA-62-8402	0.621658	low
TCGA-75-5125	0.502129	low
TCGA-97-7554	0.695547	low
TCGA-78-7167	0.453306	low
TCGA-50-6595	1.31651	high
TCGA-97-A4M6	1.02416	high
TCGA-97-8547	0.816396	high
TCGA-62-A470	0.923184	high
TCGA-38-4628	0.917528	high
TCGA-05-5420	0.611995	low
TCGA-38-7271	0.691711	low
TCGA-73-4658	0.654015	low
TCGA-97-8171	1.34124	high
TCGA-MP-A4T7	0.917091	high
TCGA-49-4514	0.897981	high
TCGA-55-8621	0.256835	low
TCGA-55-8614	0.932478	high
TCGA-71-8520	1.34285	high
TCGA-69-7978	0.653123	low
TCGA-L9-A443	1.05159	high
TCGA-55-7573	0.5248	low
TCGA-78-7154	1.48512	high
TCGA-44-3918	0.131313	low
TCGA-S2-AA1A	0.615917	low
TCGA-05-5423	0.469139	low
TCGA-50-6591	1.12955	high
TCGA-MP-A4TJ	0.438341	low
TCGA-38-4626	0.568735	low
TCGA-69-7979	0.82194	high
TCGA-44-A4SS	0.961782	high
TCGA-05-4424	0.476387	low
TCGA-91-6828	0.778741	high
TCGA-69-7761	1.34654	high
TCGA-91-6849	0.10535	low
TCGA-MP-A4TH	0.51519	low
TCGA-44-7669	0.830437	high
TCGA-55-8505	1.58477	high
TCGA-86-8671	0.613868	low
TCGA-95-7948	0.430689	low
TCGA-62-A472	0.938441	high
TCGA-49-AARN	0.734358	low
TCGA-50-5072	2.15317	high
TCGA-55-5899	1.48379	high
TCGA-97-A4LX	0.428871	low
TCGA-91-7771	0.93725	high
TCGA-44-5644	1.53544	high
TCGA-78-7536	0.980177	high
TCGA-MP-A4TI	0.883318	high
TCGA-05-4403	0.832821	high
TCGA-99-7458	0.870296	high
TCGA-64-5778	0.688166	low
TCGA-78-7145	0.738188	low
TCGA-55-8208	0.457581	low
TCGA-78-7537	0.550417	low
TCGA-55-7995	0.276628	low
TCGA-49-4494	1.19601	high
TCGA-49-4501	0.862969	high
TCGA-86-A4JF	0.558359	low
TCGA-49-AAR2	0.217578	low
TCGA-78-7159	0.798796	high
TCGA-55-6971	0.633693	low
TCGA-50-5933	0.928995	high
TCGA-95-A4VK	2.44415	high
TCGA-64-5779	0.333603	low
TCGA-05-4410	0.536104	low
TCGA-44-A47G	1.27864	high
TCGA-97-8179	0.45416	low
TCGA-75-6206	0.614341	low
TCGA-44-2661	0.592372	low
TCGA-99-8032	1.06235	high
TCGA-55-8512	0.0819982	low
TCGA-97-A4M2	0.148629	low
TCGA-50-6673	1.07773	high
TCGA-L9-A743	0.784122	high
TCGA-91-A4BC	0.452039	low
TCGA-44-6779	1.2923	high
TCGA-53-7624	1.75313	high
TCGA-55-6968	0.951043	high
TCGA-55-1594	0.731871	low
TCGA-50-5941	0.663076	low
TCGA-49-6767	1.29511	high
TCGA-78-7162	0.805787	high
TCGA-86-8669	0.736661	low
TCGA-L9-A5IP	7.73953	high
TCGA-L9-A7SV	0.958142	high
TCGA-97-8172	0.623801	low
TCGA-69-7973	1.21664	high
TCGA-50-5932	0.877061	high
TCGA-MP-A4TA	5.39713	high
TCGA-55-7284	0.945633	high
TCGA-44-A4SU	0.40663	low
TCGA-62-A46P	0.034917	low
TCGA-44-3919	0.748164	high
TCGA-69-7980	0.873966	high
TCGA-86-8074	0.633832	low
TCGA-05-5425	1.04734	high
TCGA-55-8090	0.950032	high
TCGA-55-7911	0.505866	low
TCGA-55-8205	0.755719	high
TCGA-83-5908	1.12652	high
TCGA-05-4422	0.294977	low
TCGA-50-5045	0.713306	low
TCGA-91-6836	1.04136	high
TCGA-93-7347	0.607572	low
TCGA-MP-A4T9	0.716331	low
TCGA-55-8091	0.745724	high
TCGA-97-7547	0.890466	high
TCGA-05-4417	0.943673	high
TCGA-49-4490	1.05858	high
TCGA-62-A46Y	0.529344	low
